# Supplementary material for: Sub-nanowatt microfluidic single-cell calorimetry
Source: Nat Commun. 2020 Jun 12;11:2982. doi: 10.1038/s41467-020-16697-5 (PMC7292832; doi:10.1038/s41467-020-16697-5)
Supplement: Supplementary file 8 — Source Data [file 41467_2020_16697_MOESM8_ESM.xlsx]

## Sheet: Fig2a
Time (h)	ΔT (mK)
0.00446898	-0.067384
0.00647347	0.0131728
0.00847128	0.0102207
0.0104791	-0.0528965
0.0124803	-0.0422601
0.0144803	-0.0333854
0.016487	-0.0901327
0.0184837	-0.123488
0.0204849	-0.149694
0.022486	-0.0777133
0.0244961	-0.0893753
0.0265017	-0.074539
0.0284995	0.119991
0.0305028	0.149949
0.0325062	0.181139
0.0345029	0.222694
0.0364974	0.207982
0.0385019	0.222926
0.0405075	0.18931
0.0425186	0.146338
0.0445276	0.0924016
0.0465421	0.0903332
0.0485354	0.0100659
0.0505377	0.0513643
0.05254	0.0206714
0.0545689	-0.0126746
0.0565756	-0.0501866
0.0585779	-0.0329399
0.0605968	0.0565752
0.0625868	0.0734528
0.0645847	0.12057
0.0665858	0.0925049
0.068587	0.0477403
0.0705959	0.0375559
0.0725915	0.0395258
0.0745949	0.0373087
0.0766038	-0.0051986
0.0786138	-0.0773139
0.0806239	-0.0351777
0.0826261	-0.0596288
0.0846239	-0.0210719
0.0866295	0.00146542
0.0886351	-0.0515831
0.0906385	-0.0163613
0.0926386	0.00973844
0.0946508	0.00351162
0.0966397	0.0359241
0.098642	-0.00702318
0.100648	-0.00937742
0.102641	0.0623991
0.104653	0.0709223
0.106653	0.0637953
0.108648	0.0180157
0.110646	0.0362195
0.112645	0.0112546
0.114647	0.00994113
0.11665	0.00976233
0.118652	0.059377
0.12066	0.0849115
0.122656	0.0647374
0.12466	0.00954601
0.126654	-0.035412
0.128655	-0.0558652
0.130668	-0.0758214
0.132656	-0.138455
0.134672	-0.118047
0.136667	-0.0854668
0.138668	-0.0190139
0.140671	-0.0267564
0.142664	0.00913505
0.144667	0.0613208
0.146665	0.163609
0.148669	0.109888
0.15068	0.0155107
0.152676	-0.0418916
0.154698	-0.0382657
0.156692	-0.0713585
0.158701	0.0274829
0.160699	0.0560514
0.1627	0.101705
0.164709	0.107252
0.16672	0.167072
0.168711	0.180797
0.170709	0.15615
0.172715	0.11439
0.174736	0.0880738
0.176725	0.0864279
0.178734	0.133861
0.180717	0.0771177
0.182727	0.030536
0.184734	0.0569893
0.186749	0.0434648
0.188765	-0.00810649
0.190776	0.0218576
0.192781	0.0196346
0.194785	-0.0155971
0.196803	-0.00678091
0.198808	-0.0830934
0.200819	-0.107483
0.202825	-0.0608593
0.204839	-0.0597815
0.206843	0.0380631
0.208862	-0.038519
0.210855	-0.157207
0.21286	-0.187801
0.214864	-0.165693
0.216863	-0.131906
0.218876	-0.182153
0.220875	-0.202226
0.22289	-0.203672
0.224902	-0.224676
0.22691	-0.231405
0.228912	-0.179585
0.230914	-0.222528
0.232917	-0.230048
0.23491	-0.270904
0.236906	-0.199452
0.238907	-0.179777
0.240916	-0.15212
0.242926	-0.0759813
0.244918	-0.0858726
0.246917	-0.12749
0.248918	-0.123804
0.25092	-0.157723
0.252925	-0.127414
0.254925	-0.115031
0.256926	-0.107269
0.258925	-0.143028
0.260919	-0.153492
0.262925	-0.0919957
0.264921	-0.0903497
0.266933	-0.066617
0.268945	-0.0171285
0.270948	-0.00730306
0.272953	0.0458142
0.274946	0.0647438
0.27695	0.0245138
0.278943	-0.00444486
0.280945	-0.0575438
0.282951	-0.0216402
0.284964	-0.0916892
0.286973	-0.139926
0.288974	-0.133485
0.290985	-0.107607
0.292985	-0.119884
0.295	-0.130701
0.296999	-0.196336
0.298994	-0.180122
0.301016	-0.217387
0.303014	-0.169149
0.305017	-0.107533
0.307027	-0.0986356
0.309031	-0.109858
0.311049	-0.104399
0.313046	-0.101469
0.315051	-0.0760794
0.317048	-0.0552975
0.319048	0.00467596
0.321057	0.0082645
0.323052	0.00910258
0.325058	-0.0488325
0.327079	-0.0175331
0.329076	0.0113231
0.331095	0.0445139
0.333095	0.102011
0.3351	0.107635
0.337107	0.0214187
0.339112	-0.0525141
0.341123	-0.0544677
0.343138	-0.0211912
0.345195	-0.0497964
0.3472	-0.00713757
0.349215	-0.0412961
0.351212	-0.0406965
0.353225	-0.0867367
0.355231	-0.139835
0.357236	-0.101731
0.359251	-0.0965237
0.361308	-0.067802
0.363313	-0.0194835
0.365305	-0.0301956
0.367311	0.0328391
0.3693	-0.055601
0.371305	0.00393716
0.373317	-0.0503807
0.375314	-0.000574966
0.377301	0.0702947
0.379296	0.113367
0.381291	0.190907
0.383302	0.310891
0.385298	0.323791
0.387299	0.282846
0.389292	0.251391
0.391299	0.190511
0.393316	0.0866031
0.395316	0.0153079
0.397327	0.0166944
0.399324	9.61497e-05
0.40133	0.0865957
0.403332	0.0921231
0.405327	0.0065584
0.407334	0.066915
0.409333	-0.00875218
0.41134	-0.10366
0.413342	-0.0478969
0.415334	-0.0520506
0.417337	-0.0451519
0.419344	0.0234373
0.421349	0.0174638
0.423356	0.0207223
0.425351	-0.0426186
0.427362	-0.0404992
0.429365	-0.0089724
0.431391	0.00428306
0.4334	-0.0103549
0.435407	-0.0757594
0.437399	-0.106587
0.439412	-0.107878
0.441416	-0.157137
0.443408	-0.201193
0.445418	-0.196389
0.44743	-0.131603
0.449425	-0.180937
0.45143	-0.152933
0.453436	-0.0816522
0.455445	-0.126853
0.45744	-0.196289
0.459445	-0.189463
0.461453	-0.134288
0.463444	-0.125
0.465457	-0.116669
0.467458	-0.0462925
0.469492	-0.0684574
0.471493	-0.0274804
0.473489	-0.0218158
0.475489	-0.0211827
0.4775	-0.0213981
0.479495	-0.008507
0.481506	0.0486833
0.483501	0.0945846
0.485527	0.100718
0.487528	0.160257
0.489521	0.200391
0.491523	0.240803
0.493521	0.265192
0.495543	0.264497
0.497548	0.277144
0.499565	0.304563
0.501576	0.289483
0.503576	0.316006
0.505581	0.31526
0.507584	0.347824
0.509594	0.315878
0.511595	0.258784
0.513598	0.237568
0.515599	0.248121
0.517606	0.248847
0.519612	0.259381
0.521612	0.262711
0.523622	0.199758
0.525626	0.142905
0.527632	0.11632
0.529627	0.0753291
0.53163	0.064065
0.53363	0.0512108
0.535633	0.0373425
0.537648	-0.00331401
0.539653	0.0702058
0.541655	0.0383238
0.54366	-0.0442661
0.545664	-0.0425278
0.547676	-0.0419382
0.549669	-0.0146697
0.551667	0.0466269
0.553685	0.0828436
0.55567	0.146383
0.557684	0.0786345
0.559675	0.104033
0.561677	0.154508
0.563686	0.139171
0.565683	0.106944
0.567703	0.111071
0.569701	0.106059
0.571701	0.0899276
0.573707	0.0780632
0.575714	0.139501
0.577727	0.108541
0.579731	0.0809694
0.581725	0.134959
0.583747	0.117558
0.585751	0.140335
0.587754	0.154172
0.589758	0.239704
0.591771	0.149864
0.593771	0.0911063
0.595777	0.142326
0.597781	0.12173
0.599789	0.0210646
0.601807	-0.0567631
0.603819	-0.0347144
0.605832	-0.0426588
0.607855	0.0153605
0.609878	0.0113866
0.611888	0.00782015
0.613908	0.00777814
0.615947	0.0489938
0.617954	0.0637577
0.619978	0.0154904
0.62198	0.0023347
0.623991	0.0362472
0.625996	0.0660278
0.628003	0.143829
0.629995	0.174506
0.631991	0.116816
0.634005	0.114698
0.636012	0.0978708
0.638011	0.152803
0.640016	0.217978
0.642025	0.172399
0.644026	0.146801
0.64603	0.126934
0.648038	0.111627
0.650034	0.0619619
0.652034	0.132801
0.654032	0.123056
0.656019	0.0632084
0.658037	0.0157207
0.660069	-0.0530923
0.662075	-0.0518568
0.664075	-0.025223
0.666075	0.0197371
0.668077	-0.0496004
0.670071	-0.112558
0.672071	-0.14275
0.674068	-0.154228
0.676072	-0.144621
0.678078	-0.163163
0.680074	-0.1875
0.682091	-0.18654
0.684095	-0.218874
0.686102	-0.170938
0.688104	-0.0806262
0.690104	-0.0588306
0.692112	-0.0606571
0.694106	-0.0128882
0.696108	0.0360818
0.698109	0.0692582
0.700114	0.0665485
0.70212	0.0884212
0.704129	0.157166
0.706153	0.0921825
0.708181	0.0944755
0.710182	0.119562
0.712193	0.0926024
0.714186	0.0225946
0.716183	0.0568469
0.718186	0.0582769
0.720184	0.0257707
0.722193	-0.0136829
0.724181	-0.00481782
0.726201	0.00269814
0.728198	0.0476643
0.730233	0.0747425
0.732237	0.132053
0.734238	0.0897303
0.736242	0.0389934
0.738251	0.105581
0.740264	0.173852
0.742264	0.178837
0.744273	0.161101
0.746249	0.107266
0.748251	0.0251687
0.750255	-0.053142
0.752249	-0.0400069
0.75426	-0.0284684
0.756258	-0.0623941
0.75825	-0.03813
0.76026	0.0399057
0.762264	0.0848476
0.764264	0.0842351
0.76627	0.129635
0.768276	0.142492
0.770275	0.12972
0.772279	0.114308
0.774276	0.0987907
0.776273	0.0983761
0.77828	0.141985
0.780296	0.176372
0.782288	0.240404
0.784308	0.145165
0.786312	0.164963
0.788317	0.180209
0.790313	0.227284
0.792304	0.0871359
0.794314	0.0221023
0.796302	0.0370048
0.798307	0.137894
0.800312	0.136849
0.802305	0.0636482
0.804312	0.0254227
0.806316	-0.0156306
0.808312	-0.0498182
0.810313	-0.0604649
0.812333	-0.0886855
0.814331	-0.0684285
0.816331	-0.0266689
0.818324	-0.0382748
0.820308	-0.0572519
0.822311	-0.0696295
0.824325	-0.0763083
0.826331	-0.0867553
0.828339	-0.0267642
0.830351	-0.0374183
0.832354	0.00388617
0.834366	-0.0449498
0.83636	-0.112844
0.838374	-0.129624
0.84037	-0.17398
0.842375	-0.192134
0.844417	-0.102771
0.846416	-0.032981
0.848418	-0.0795072
0.850425	-0.0548847
0.852429	-0.0258469
0.854433	-0.0130719
0.856421	0.0390821
0.858423	0.0462519
0.860428	0.159618
0.862428	0.15263
0.864438	0.0746593
0.866447	0.0249391
0.868459	-0.0811445
0.870463	-0.102467
0.872471	-0.067372
0.874472	-0.0585707
0.876472	-0.0597422
0.878471	-0.0251921
0.880471	0.0125187
0.882474	0.0140032
0.884482	-0.0298339
0.886488	-0.0523153
0.888489	-0.0524674
0.89049	0.0445268
0.892498	-0.00357829
0.894502	-0.0496011
0.896537	0.00760403
0.898542	-0.0743196
0.900545	-0.0933292
0.902547	-0.0916872
0.904571	-0.13365
0.906583	-0.177694
0.908585	-0.159067
0.910599	-0.0654264
0.912596	-0.0477124
0.914594	-0.0278024
0.916585	-0.0155707
0.918587	0.0556654
0.920599	0.0740116
0.922612	0.0603605
0.924608	0.000821667
0.926609	0.0450305
0.928614	0.119157
0.930621	0.127475
0.932622	0.0812644
0.934622	0.071711
0.93662	0.0443723
0.938614	0.175589
0.940625	0.179893
0.942631	0.144504
0.944637	0.112991
0.94665	0.105797
0.948652	0.0666262
0.950656	0.0587128
0.952658	0.125997
0.954657	0.0548131
0.956675	0.000675637
0.958671	0.0461701
0.960692	0.036314
0.962706	0.0668388
0.964721	0.0503728
0.966723	-0.0211501
0.968733	-0.0506046
0.970724	-0.0703501
0.972739	0.024818
0.974748	-0.00517489
0.976744	-0.0964885
0.97876	-0.13982
0.980752	-0.0988153
0.982751	-0.0635232
0.984755	-0.0454828
0.986765	-0.0409796
0.988784	-0.0080418
0.990788	0.0506285
0.992788	0.0560195
0.994806	0.0284469
0.996803	0.0195573
0.998807	0.0190374
1.00081	-0.0191685
1.00284	-0.0118587
1.00484	0.0348676
1.00684	-0.036899
1.00884	-0.00865395
1.01084	0.0456175
1.01284	-0.00410634
1.01484	-0.00761829
1.01684	0.0537941
1.01885	0.0801056
1.02085	-0.00446809
1.02285	-0.0268399
1.02485	-0.0431566
1.02684	-0.0250006
1.02883	0.072599
1.03084	0.141126
1.03284	0.157437
1.03485	0.106273
1.03685	-0.00809
1.03885	-0.0648265
1.04085	-0.152149
1.04285	-0.137715
1.04485	-0.111462
1.04686	-0.0686373
1.04887	-0.0549199
1.05086	-0.0990632
1.05287	-0.0901622
1.05489	-0.113128
1.0569	-0.117619
1.05891	-0.107171
1.06091	-0.0336551
1.06291	0.0363423
1.06491	0.0426555
1.0669	0.0422551
1.06891	-0.0136873
1.07091	-0.0916227
1.07293	-0.231627
1.07492	-0.23644
1.07695	-0.227986
1.07895	-0.235563
1.08095	-0.193742
1.08295	-0.189958
1.08494	-0.196558
1.08694	-0.203564
1.08894	-0.120404
1.09095	-0.000673544
1.09294	-0.0111189
1.09495	-0.00946153
1.09695	0.00476234
1.09895	0.0159705
1.10096	-0.0344015
1.10296	-0.107851
1.10496	-0.112741
1.10696	-0.12886
1.10897	-0.213785
1.11098	-0.175508
1.11298	-0.20692
1.11499	-0.177122
1.11701	-0.155057
1.11902	-0.148603
1.12103	-0.151517
1.12302	-0.180015
1.12503	-0.201728
1.12703	-0.159178
1.12902	-0.0797914
1.13104	-0.0512657
1.13305	-0.0806901
1.13505	-0.175892
1.13706	-0.152677
1.13907	-0.136878
1.14108	-0.09901
1.14307	-0.0992602
1.14509	-0.102485
1.14709	-0.158328
1.14909	-0.0912348
1.15111	-0.103328
1.1531	-0.105263
1.1551	-0.128807
1.1571	-0.167937
1.1591	-0.115729
1.16111	-0.109958
1.1631	-0.12946
1.16511	-0.190039
1.16714	-0.19558
1.16913	-0.206054
1.17115	-0.199079
1.17315	-0.138246
1.17515	-0.188266
1.17715	-0.197452
1.17915	-0.0944232
1.18116	-0.064869
1.18316	-0.0916771
1.18517	-0.174954
1.18717	-0.195464
1.18917	-0.131582
1.19117	-0.0530258
1.19318	-0.036228
1.19519	-0.0739484
1.19719	-0.0761021
1.1992	-0.112395
1.2012	-0.0472604
1.2032	0.0437693
1.2052	0.0799143
1.2072	0.149468
1.2092	0.132581
1.2112	0.126888
1.2132	0.0562549
1.21521	0.0470109
1.21721	0.0347941
1.21922	0.0662228
1.22121	0.0598277
1.22322	0.0505502
1.22524	0.0427944
1.22723	0.0634982
1.22925	0.0396991
1.23126	0.00946583
1.23326	-0.0496611
1.23526	-0.0393764
1.23726	-0.0211404
1.23926	-0.0115289
1.24125	-0.0619585
1.24327	-0.0208842
1.24526	-0.0708818
1.24725	-0.0785846
1.24928	-0.0733627
1.25128	-0.0354323
1.2533	-0.0274871
1.25531	-0.000624669
1.25731	-0.0672034
1.25932	-0.0281786
1.26132	-0.0798597
1.26332	-0.0274614
1.26532	-0.0673354
1.26733	-0.0866468
1.26934	-0.0571374
1.27134	-0.0821934
1.27336	-0.0590587
1.27536	0.0131548
1.27737	-0.0114729
1.27936	0.00414923
1.28136	-0.00475663
1.28338	-0.0468816
1.28539	-0.0118469
1.2874	-0.00266394
1.28939	-0.0793323
1.29139	-0.158061
1.2934	-0.20051
1.29539	-0.180164
1.29741	-0.190889
1.29941	-0.186494
1.3014	-0.177664
1.30341	-0.169141
1.30542	-0.151881
1.30743	-0.119389
1.30943	-0.0173085
1.31144	-0.0416364
1.31343	0.00137805
1.31545	-0.00561399
1.31745	-0.00774929
1.31943	-0.0610794
1.32144	-0.0459967
1.32345	-0.0539493
1.32544	-0.0984978
1.32744	-0.059878
1.32944	-0.00115146
1.33145	0.0338328
1.33345	0.000912045
1.33545	0.0246275
1.33745	0.0610025
1.33946	0.0479955
1.34147	0.0364027
1.34349	0.0332648
1.3455	0.0337636
1.3475	0.0200354
1.3495	-0.0475086
1.3515	-0.080324
1.35349	-0.137112
1.3555	-0.180442
1.35748	-0.142472
1.3595	-0.103836
1.36151	-0.051907
1.36351	-0.0297686
1.36552	-0.00824789
1.36753	-0.0650432
1.36954	-0.074753
1.37154	-0.101123
1.37354	-0.162817
1.37555	-0.180779
1.37754	-0.21978
1.37954	-0.212326
1.38154	-0.209173
1.38353	-0.24606
1.38553	-0.191493
1.38754	-0.124653
1.38955	-0.0973261
1.39155	-0.0200505
1.39355	-0.00438304
1.39556	-0.01272
1.39757	-0.0103447
1.39957	-0.119817
1.40158	-0.0390978
1.4036	-0.017376
1.40561	-0.0327119
1.40762	-0.0415878
1.40962	-0.0393578
1.41163	-0.0476378
1.41362	-0.0516754
1.41563	-0.0801276
1.41765	-0.0538506
1.41966	-0.0200489
1.42168	0.0147605
1.4237	0.0640886
1.4257	0.138071
1.4277	0.134218
1.4297	0.0547755
1.4317	0.00586449
1.4337	-0.0517463
1.4357	-0.0898773
1.4377	-0.0854754
1.43971	-0.0796306
1.44172	-0.0835588
1.44373	-0.0196341
1.44573	0.034525
1.44773	0.033552
1.44972	0.0438796
1.45174	0.0492292
1.45375	0.09294
1.45575	0.0799622
1.45777	0.063538
1.45978	0.0323939
1.46177	0.0621816
1.46377	-0.00983808
1.46578	-0.0472816
1.46779	0.0106417
1.46979	0.0721919
1.47179	0.0479
1.4738	0.0212508
1.4758	-0.027131
1.47781	-0.0594922
1.47981	-0.0926429
1.48181	-0.0311982
1.48382	0.00997886
1.48582	0.0361319
1.48783	0.121507
1.48983	0.126536
1.49186	0.0793275
1.49386	0.0720467
1.49587	0.0753434
1.49788	0.010901
1.49987	0.0411169
1.50187	-0.0101396
1.50388	-0.0590577
1.50589	-0.0489537
1.50788	-0.0856673
1.50988	-0.0435943
1.51191	-0.134476
1.51391	-0.0277767
1.51592	-0.00756601
1.51792	0.0443331
1.51992	0.0525407
1.52192	0.12186
1.52392	0.160163
1.52593	0.12189
1.52793	0.114681
1.52992	0.0569952
1.53192	0.0867513
1.53393	0.0739465
1.53593	0.0873998
1.53793	0.00529019
1.53997	-0.0649975
1.54197	-0.0669289
1.54398	-0.0725653
1.54599	-0.119178
1.54798	-0.0994347
1.54999	-0.0842249
1.552	-0.0917363
1.554	-0.0921168
1.55601	-0.0280756
1.55801	0.0336842
1.56003	0.0175537
1.56203	0.0500465
1.56403	0.0467314
1.56602	0.00447826
1.56802	-0.021469
1.57002	-0.0727293
1.57203	-0.152783
1.57403	-0.183893
1.57604	-0.203688
1.57804	-0.0889591
1.58005	-0.0219622
1.58205	-0.0398779
1.58406	-0.0453026
1.58607	-0.0789646
1.58807	-0.0170995
1.59008	-0.0102971
1.59207	-0.0198972
1.59409	-0.0231364
1.59609	-0.0241818
1.59809	0.0153825
1.60011	0.0437747
1.60211	-0.0124556
1.60411	-0.0229733
1.60611	-0.00450725
1.60811	0.0400425
1.6101	0.0602185
1.6121	0.102284
1.61411	0.0804788
1.6161	0.0732243
1.61811	0.0508101
1.62013	-0.0637189
1.62213	-0.078658
1.62415	-0.107631
1.62616	-0.129619
1.62816	-0.0382375
1.63017	0.00269628
1.63218	0.0342902
1.63421	0.0365705
1.63622	-0.0255029
1.63823	-0.116132
1.64023	-0.079863
1.64224	-0.0366652
1.64424	0.0145695
1.64625	-0.0553871
1.64826	-0.0483216
1.65026	-0.0541025
1.65227	-0.0588611
1.65426	-0.119084
1.65626	-0.121785
1.65827	-0.151013
1.66026	-0.165546
1.66228	-0.17585
1.66428	-0.242835
1.66629	-0.226165
1.66828	-0.176201
1.6703	-0.157158
1.67233	-0.168977
1.67434	-0.134087
1.67635	-0.0572765
1.67835	-0.062165
1.68037	-0.0430896
1.68237	-0.107206
1.68437	-0.130906
1.68637	-0.121007
1.68837	-0.0612847
1.69037	-0.0975631
1.69237	0.00306672
1.69438	-0.0633762
1.69636	-0.0580023
1.69839	-0.0707675
1.70039	-0.0723038
1.70238	-0.0662775
1.7044	-0.0244562
1.70639	-0.0197269
1.7084	-0.00458013
1.7104	0.00860152
1.7124	0.0239872
1.71441	-0.0634251
1.71641	-0.116768
1.71842	-0.108776
1.72042	-0.135132
1.72242	-0.067417
1.72443	-0.103164
1.72644	-0.0125993
1.72844	-0.00490289
1.73045	-0.0154403
1.73245	0.00918856
1.73446	0.00057534
1.73646	-0.0250059
1.73846	-0.0450382
1.74047	-0.0515142
1.74248	-0.0270629
1.74449	-0.0104945
1.74648	-0.00646601
1.74849	0.0316098
1.75051	0.100093
1.7525	0.0887926
1.75452	0.0807042
1.75652	0.0917727
1.75852	0.122804
1.76051	0.1328
1.76251	0.102108
1.76453	0.0977868
1.76654	0.0444192
1.76855	0.0413563
1.77056	-0.014468
1.77257	-0.0271975
1.77456	-0.0194405
1.77656	-0.0174321
1.77856	-0.0210079
1.78056	0.0129215
1.78258	-0.0232528
1.78458	0.0203779
1.78659	0.00795855
1.78859	0.0781231
1.79058	0.0887736
1.79259	0.0789865
1.79458	0.0825569
1.7966	0.117798
1.7986	0.11255
1.80062	0.0591263
1.80262	0.07306
1.80463	0.145731
1.80664	0.204541
1.80865	0.156973
1.81065	0.0932675
1.81266	0.0804897
1.81466	0.0240529
1.81667	0.0281643
1.81868	-0.0177232
1.82068	-0.0344886
1.82268	-0.0312297
1.82468	-0.0595139
1.8267	-0.0542879
1.8287	-0.0998176
1.83071	-0.103649
1.83271	-0.106423
1.83472	-0.104744
1.83672	-0.135967
1.83872	-0.0668558
1.84073	0.0651952
1.84273	0.107961
1.84473	0.143897
1.84674	0.165436
1.84875	0.150989
1.85076	0.0503927
1.85275	0.0186285
1.85475	-0.00986255
1.85676	-0.0406259
1.85876	-0.0191036
1.86076	-0.00276757
1.86276	-0.0391114
1.86477	-0.0757954
1.86677	-0.0779952
1.86878	-0.0401773
1.87079	-0.0294204
1.87279	-0.011509
1.87481	0.00199287
1.87682	-0.0516832
1.87882	-0.0107167
1.88083	-0.0428328
1.88283	-0.0895231
1.88485	-0.066954
1.88684	-0.0761189
1.88885	-0.0502125
1.89084	-0.0389717
1.89285	-0.0720984
1.89486	-0.0483871
1.89686	0.0455033
1.89888	0.14148
1.90088	0.139628
1.90289	0.0841109
1.9049	0.0808023
1.9069	0.111106
1.9089	0.11121
1.9109	0.114378
1.9129	0.110203
1.91491	0.0954128
1.91691	0.0901272
1.91893	0.0645324
1.92093	0.108423
1.92293	0.0205872
1.92493	-0.00251896
1.92694	-0.0334485
1.92895	-0.0340757
1.93096	0.0549701
1.93297	0.0206304
1.93497	-0.00775811
1.93698	0.0383716
1.93898	0.16838
1.94098	0.12361
1.94299	0.13268
1.94499	0.169424
1.947	0.0887935
1.94899	0.0065183
1.951	-0.075952
1.95301	-0.0785821
1.95501	-0.0237462
1.95703	0.015329
1.95903	-0.022203
1.96104	-0.0816839
1.96304	-0.135323
1.96503	-0.128513
1.96704	-0.117477
1.96905	-0.123282
1.97106	-0.0968268
1.97305	-0.137411
1.97505	-0.0944476
1.97706	-0.0648682
1.97905	0.0150631
1.98107	0.0492163
1.98307	0.0658301
1.98508	-0.0116174
1.98709	-0.0250922
1.98909	0.0241168
1.9911	0.0396683
1.9931	0.0459309
1.99511	0.00243987
1.99712	-0.0702074
1.99912	-0.0466784
2.00113	-0.0407331
2.00312	-0.0521105
2.00513	0.00435488
2.00715	0.036362
2.00916	0.0411742
2.01116	-0.031281
2.0132	-0.00979558
2.01521	0.0387145
2.01721	0.0560505
2.01922	0.0527472
2.02123	0.0693783
2.02323	0.0799298
2.02523	0.125771
2.02723	0.171441
2.02925	0.233877
2.03124	0.240492
2.03326	0.203583
2.03526	0.149056
2.03727	0.140393
2.03927	0.0912802
2.04127	0.013859
2.04329	0.0142629
2.04529	0.0576576
2.04729	0.0535145
2.04929	0.0398661
2.05129	-0.0176558
2.0533	0.0216505
2.05531	0.0367638
2.05733	-0.00307841
2.05933	-0.109295
2.06134	-0.219379
2.06335	-0.242678
2.06535	-0.167105
2.06736	-0.257842
2.06937	-0.303713
2.07138	-0.24329
2.07339	-0.0689153
2.07538	-0.0349668
2.07737	-0.0251809
2.07937	0.0415788
2.08136	0.0187391
2.08338	-0.0377252
2.08539	-0.0248876
2.08739	-0.0526516
2.08939	-0.0111206
2.09139	-0.0565025
2.0934	-0.125662
2.0954	-0.12061
2.09742	-0.0769394
2.09943	-0.0961015
2.10145	-0.077448
2.10345	0.0132805
2.10546	-0.00334363
2.10744	0.00773781
2.10945	0.0467305
2.11146	0.0988982
2.11346	0.140273
2.11549	0.14594
2.1175	0.129459
2.1195	0.178662
2.1215	0.104746
2.1235	0.0913751
2.12553	-1.0943e-05
2.12753	-0.0606135
2.12954	-0.0689593
2.13154	-0.0920797
2.13353	-0.131915
2.13553	-0.0636839
2.13754	-0.0354574
2.13957	0.0242382
2.14158	0.0216559
2.14359	0.00711296
2.1456	0.0107174
2.14761	0.0475541
2.14962	0.0150413
2.15162	-0.0648322
2.15362	-0.0550219
2.15563	-0.0151484
2.15763	-0.0160134
2.15965	0.0571145
2.16166	0.0668876
2.16366	0.0197885
2.16567	0.0595651
2.16769	0.0701994
2.16969	-0.0203386
2.17169	0.00211906
2.17369	0.0111666
2.17569	-0.0632506
2.17771	-0.00283138
2.17972	0.0490084
2.18172	0.0174133
2.18373	0.0894524
2.18573	-0.0760507
2.18774	-0.14188
2.18974	-0.124309
2.19175	-0.123483
2.19375	-0.162131
2.19575	-0.193606
2.19776	-0.170707
2.19977	-0.149789
2.20177	-0.0969612
2.20378	-0.0795361
2.20578	-0.0520697
2.20779	-0.0687112
2.20978	-0.11394
2.21179	-0.130953
2.2138	-0.105006
2.21579	-0.105119
2.21779	-0.143133
2.21979	-0.0906105
2.22179	0.00526277
2.22379	0.0232674
2.22579	-0.0284023
2.22779	-0.0926054
2.22978	-0.0507073
2.23179	-0.0589795
2.2338	-0.0147991
2.2358	0.0477707
2.23781	0.0754383
2.23982	0.0473787
2.24182	0.0638698
2.24382	0.045599
2.24581	-0.02894
2.24782	-0.0418346
2.24981	-0.126583
2.25181	-0.142906
2.2538	-0.10289
2.25581	-0.0738753
2.25783	-0.0674582
2.25983	-0.0281259
2.26183	-0.0168601
2.26383	-0.0530774
2.26583	-0.0781502
2.26784	-0.0160095
2.26985	-0.00181407
2.27186	0.00547493
2.27386	0.011689
2.27587	0.0525536
2.27787	0.0598648
2.27987	0.0914611
2.28188	0.110263
2.28388	0.140527
2.28588	0.152448
2.28788	0.120851
2.28988	0.0813843
2.29188	0.0460334
2.2939	0.0436198
2.29592	0.0821101
2.29791	0.0493801
2.29996	0.0495267
2.30196	0.0581533
2.30398	0.0495631
2.30598	0.0194593
2.30798	-0.0118111
2.30998	-0.0586883
2.31198	-0.094734
2.31399	-0.0831648
2.316	-0.0938755
2.31801	-0.0662887
2.32001	-0.0196811
2.32201	-0.0141489
2.32401	-0.0394675
2.32603	-0.043484
2.32805	-0.0599307
2.33005	-0.0483776
2.33206	0.0598782
2.33406	0.0470255
2.33606	-0.0121626
2.33806	-0.0326079
2.34006	-0.0444508
2.34206	-0.0523898
2.34406	-0.0680151
2.34606	-0.143861
2.34806	-0.0721881
2.35006	-0.0234831
2.35206	-0.00178459
2.35408	0.0217498
2.35608	0.0849518
2.35809	0.0801124
2.36008	-0.099837
2.36208	-0.0458735
2.36409	-0.0032084
2.36609	0.0229021
2.36809	0.0518073
2.37009	0.0190789
2.3721	0.00455538
2.37411	-0.0634717
2.37611	-0.000374309
2.37813	-0.00505886
2.38014	-0.0093467
2.38216	-0.00934171
2.38416	0.0605075
2.38616	0.0274651
2.38815	0.112341
2.39015	0.0747605
2.39216	0.0104028
2.39415	0.0797713
2.39616	0.0813207
2.39816	0.0705261
2.40017	0.0828724
2.40218	0.0811108
2.40418	-0.0386255
2.40618	-0.125446
2.40819	-0.078952
2.41018	0.0311841
2.41217	0.0921785
2.41418	0.141188
2.41618	0.0975704
2.41819	0.0628093
2.42019	0.0696261
2.4222	0.122645
2.4242	0.169439
2.42622	0.18414
2.42823	0.130161
2.43022	0.02113
2.43225	0.034761
2.43425	-0.0275612
2.43626	-0.021196
2.43826	-0.00846752
2.44026	-0.0414906
2.44227	0.0077589
2.44429	-0.0453162
2.4463	-0.107194
2.4483	-0.144402
2.4503	-0.118017
2.4523	-0.102021
2.45431	-0.045328
2.45632	-0.0740232
2.45832	-0.0534427
2.46032	0.00281293
2.46231	-0.0350497
2.46433	-0.0871238
2.46633	-0.0531338
2.46834	-0.0520163
2.47035	-0.0899144
2.47234	-0.140702
2.47434	-0.0936722
2.47635	0.000382198
2.47835	-0.0616077
2.48037	-0.126811
2.48237	-0.102146
2.48437	-0.0390395
2.48637	-0.00954569
2.48838	-0.0609852
2.49039	-0.0651536
2.4924	-0.10588
2.49441	-0.148237
2.49641	-0.184964
2.49842	-0.175483
2.50043	-0.165871
2.50244	-0.189239
2.50446	-0.160763
2.50646	-0.175374
2.50847	-0.150136
2.51048	-0.13804
2.51249	-0.0944671
2.5145	-0.162248
2.5165	-0.187093
2.51851	-0.164281
2.52052	-0.158537
2.52252	-0.245939
2.52453	-0.258738
2.52653	-0.234452
2.52853	-0.19876
2.53052	-0.205614
2.53253	-0.150072
2.53452	-0.118903
2.53652	-0.0969927
2.53853	-0.103993
2.54052	-0.055655
2.54253	-0.122032
2.54452	-0.176444
2.54651	-0.169579
2.54853	-0.206859
2.55052	-0.180416
2.55253	-0.211823
2.55453	-0.107266
2.55654	-0.0188567
2.55856	-0.00526104
2.56059	-0.00910794
2.56258	-0.0122802
2.56458	0.0274085
2.56658	0.0308884
2.56858	0.0021198
2.57057	-0.0437752
2.57259	-0.0716664
2.5746	-0.044079
2.57662	-0.00863468
2.57862	-0.0150929
2.58063	-0.0461802
2.58263	-0.0358098
2.58463	-0.0923255
2.58666	-0.0641283
2.58867	-0.0306572
2.59068	-0.0168307
2.59268	0.0415076
2.59468	0.0328797
2.59669	0.0861507
2.59869	0.0780234
2.60069	0.0512919
2.60271	0.0253943
2.60471	0.104511
2.60675	0.174686
2.60874	0.110227
2.61074	-0.0411436
2.61274	-0.0883029
2.61474	-0.0204266
2.61675	0.0688729
2.61874	0.0402503
2.62076	-0.0256166
2.62276	-0.0843562
2.62477	-0.0941042
2.62678	-0.151463
2.62878	-0.207985
2.63077	-0.20148
2.63278	-0.189242
2.63478	-0.102638
2.63678	-0.0779643
2.63878	-0.0233855
2.6408	-0.0155047
2.64281	0.00129607
2.64483	0.0362356
2.64684	-0.0565459
2.64885	-0.046647
2.65086	-0.0497547
2.65286	-0.0313493
2.65487	-0.0223055
2.65687	0.034531
2.65888	-0.00249278
2.66087	-0.0689008
2.66288	-0.0694697
2.66489	-0.0107771
2.66689	-0.0343192
2.6689	-0.0350344
2.6709	0.0334755
2.6729	0.0328344
2.67491	0.00841932
2.6769	-0.00512606
2.67891	0.0127476
2.6809	0.00161338
2.6829	-0.0924566
2.68489	-0.109445
2.68689	-0.0928156
2.6889	-0.0343552
2.6909	-0.0341168
2.69291	-0.0320078
2.69492	0.0173144
2.69692	-0.0494611
2.69892	-0.0254455
2.70093	-0.109642
2.70293	-0.0452881
2.70494	0.0064708
2.70695	0.0384779
2.70896	0.0712549
2.71096	0.0823981
2.71296	0.0373788
2.71496	0.0119473
2.71696	-0.0930568
2.71897	-0.0787097
2.72098	-0.0960417
2.72299	-0.094393
2.725	-0.0981282
2.727	-0.0873314
2.72899	-0.121095
2.731	-0.150016
2.73301	-0.123656
2.73501	-0.0772949
2.73701	-0.060802
2.73901	-0.0223298
2.741	-0.0282605
2.74301	-0.00380018
2.74501	-0.0415619
2.74701	-0.0537148
2.74902	-0.0875906
2.75102	-0.130645
2.75301	-0.0788
2.75502	-0.0617005
2.75704	-0.0486896
2.75904	-0.0434132
2.76106	-0.0128834
2.76306	-0.0256446
2.76506	-0.0424471
2.76708	-0.0721939
2.76909	-0.122144
2.7711	-0.149937
2.7731	-0.0978162
2.77511	-0.0641375
2.77712	-0.0974892
2.77913	-0.125159
2.78114	-0.0828674
2.78315	-0.0594817
2.78515	-0.0640319
2.78716	-0.0521498
2.78916	-0.0272981
2.79116	-0.0440004
2.79316	-0.0485155
2.79516	-0.0103438
2.79717	-0.0481979
2.79917	-0.0474654
2.80117	-0.0180078
2.80317	0.040842
2.80518	0.0603013
2.80718	0.0579068
2.80919	0.0370754
2.8112	0.0117993
2.81321	0.0427223
2.81521	-0.0206279
2.81725	-0.0332957
2.81926	-0.0752851
2.82127	-0.146278
2.82329	-0.11732
2.82529	-0.0696901
2.82729	-0.0122298
2.82929	0.103835
2.83128	0.075434
2.83329	0.061116
2.83529	0.112096
2.8373	0.0909516
2.83931	0.191085
2.8413	0.210769
2.84331	0.217473
2.84531	0.146743
2.84731	0.0671534
2.84932	0.0326015
2.85131	0.105472
2.85332	0.064156
2.85532	0.0759306
2.85732	0.108977
2.85933	0.132048
2.86138	0.105198
2.86339	0.027052
2.86539	0.0122296
2.8674	-0.0306917
2.8694	0.00836977
2.87141	-0.0295366
2.87341	0.0388265
2.87541	0.0371932
2.87742	-0.0701224
2.87941	-0.156295
2.88141	-0.138412
2.88341	-0.117105
2.88542	-0.0372311
2.88742	-0.0284817
2.88942	-0.0315682
2.89144	-0.115055
2.89343	-0.130898
2.89545	-0.129533
2.89746	-0.141347
2.89946	-0.13883
2.90148	-0.0893944
2.90348	-0.122109
2.90549	-0.146489
2.90749	-0.111551
2.90949	-0.130033
2.91149	-0.147104
2.91349	-0.0274516
2.91551	-0.000504021
2.91751	0.00904559
2.9195	-0.0202118
2.9215	0.00642588
2.92351	0.0670548
2.92552	0.0137954
2.92752	-0.041257
2.92952	-0.166508
2.93154	-0.196392
2.93354	-0.201891
2.93554	-0.19177
2.93754	-0.136946
2.93955	-0.145508
2.94155	-0.0856526
2.94354	-0.100166
2.94554	-0.0974909
2.94754	-0.160206
2.94955	-0.217207
2.95155	-0.0986671
2.95355	-0.0720851
2.95556	0.00614378
2.95756	0.0448201
2.95958	0.0611573
2.96159	0.107294
2.96359	0.139258
2.96559	0.15127
2.96761	0.084498
2.96962	0.0859956
2.97164	0.0907218
2.97366	0.0924812
2.97567	0.0312079
2.97768	0.0276857
2.97968	0.0492911
2.98166	0.0330561
2.98368	0.049325
2.98568	-0.00462488
2.98769	-0.00517606
2.9897	0.00342671
2.9917	0.0231267
2.99371	-0.0232019
2.99571	-0.0691016
2.99771	-0.123385
2.99971	-0.156021
3.00172	-0.0693884
3.00374	-0.0692682
3.00575	-0.04354
3.00779	-0.0470872
3.00982	-0.135926
3.01183	-0.133657
3.01383	-0.064691
3.01584	-0.0130124
3.01783	-0.0105319
3.01983	0.084384
3.02184	0.125734
3.02385	0.0369031
3.02585	0.0295293
3.02785	0.0399732
3.02986	0.0683579
3.03186	0.0463211
3.03386	0.0270927
3.03587	0.00391311
3.03788	0.0380749
3.03989	0.0096207
3.04189	0.0202002
3.04389	0.0189867
3.0459	0.0200831
3.0479	-0.00554662
3.04991	-0.0547898
3.05191	-0.0243729
3.05391	-0.102985
3.05591	-0.11339
3.05791	-0.0868413
3.05992	-0.0612219
3.06192	-0.0612602
3.06394	-0.0643123
3.06595	-0.0633664
3.06795	-0.0689791
3.06997	-0.137407
3.07197	-0.192991
3.07398	-0.177092
3.076	-0.0641184
3.078	-0.0803637
3.08001	-0.0549759
3.08199	-0.0461633
3.08398	0.00427055
3.08599	0.063863
3.08799	0.0897709
3.09001	0.133267
3.09202	0.118266
3.09403	0.0330285
3.09604	-0.0351146
3.09804	-0.0252789
3.10005	-0.0291238
3.10205	0.0414731
3.10406	0.0561815
3.10607	-0.130287
3.10807	-0.195689
3.11007	-0.144454
3.11208	-0.19328
3.11408	-0.210645
3.1161	-0.218783
3.1181	-0.175015
3.1201	-0.0791202
3.1221	-0.0737586
3.12409	-0.0527974
3.12609	-0.0680732
3.1281	-0.0771929
3.13009	-0.0687829
3.13211	-0.0214269
3.13411	-0.0749617
3.13611	-0.134101
3.13811	-0.0938726
3.14012	-0.0940053
3.14215	-0.0898938
3.14416	-0.131571
3.14617	-0.151084
3.14818	-0.100239
3.15018	-0.125816
3.15221	-0.166339
3.15422	-0.121515
3.15622	-0.0817536
3.15824	-0.000976776
3.16023	-0.00195717
3.16223	-0.0353797
3.16423	-0.0382354
3.16624	-0.104334
3.16824	-0.126177
3.17025	-0.128098
3.17225	-0.0781265
3.17426	-0.105681
3.17627	-0.0440724
3.17827	0.0120122
3.18028	0.0158465
3.18231	-0.0167483
3.18431	-0.0321515
3.18631	-0.030335
3.18831	-0.0364445
3.19031	-0.0487061
3.19232	-0.113775
3.19433	-0.185752
3.19634	-0.194318
3.19834	-0.120747
3.20034	-0.0881258
3.20234	-0.074183
3.20435	-0.0421388
3.20635	-0.0542446
3.20837	-0.0539582
3.21037	-0.00262768
3.21238	0.0736113
3.21442	0.105685
3.21642	0.0531522
3.21842	0.00214363
3.22042	0.0298595
3.22242	0.0343442
3.22442	-0.00182432
3.22642	-0.0528698
3.22843	-0.0421315
3.23043	-0.00278028
3.23243	0.00977419
3.23443	-0.000141573
3.23643	-0.0737104
3.23845	-0.0655771
3.24044	-0.00528019
3.24244	-0.02356
3.24445	-0.0794333
3.24646	-0.0987566
3.24846	-0.123055
3.25046	-0.221232
3.25245	-0.241053
3.25445	-0.268739
3.25645	-0.178693
3.25846	-0.188476
3.26047	-0.205876
3.26248	-0.167917
3.26447	-0.0934768
3.26647	-0.0824536
3.26846	-0.0363224
3.27046	-0.0686769
3.27247	-0.0165288
3.27447	-0.018126
3.27647	-0.0154769
3.27845	-0.0395471
3.28046	0.0011296
3.28248	0.0437828
3.28448	0.0708921
3.2865	0.109414
3.28849	0.045367
3.2905	0.0460702
3.29251	0.07004
3.2945	0.0223245
3.29652	-0.00547741
3.29853	-0.0170721
3.30053	0.0732292
3.30253	0.0279238
3.30453	0.00962084
3.30654	-0.00201981
3.30855	0.0100203
3.31056	0.00210422
3.31257	-0.064326
3.31456	-0.0497446
3.31656	-0.0393005
3.31857	-0.00138724
3.32057	-0.0392655
3.32258	0.0229473
3.32458	0.109342
3.3266	0.113838
3.3286	0.156569
3.3306	0.195594
3.3326	0.161845
3.3346	0.0821203
3.33661	0.00647983
3.33862	-0.0437741
3.34062	-0.050814
3.34263	-0.0199848
3.34465	0.0196229
3.34665	0.0883514
3.34865	0.083056
3.35066	0.045225
3.35266	0.0867383
3.35467	0.0473979
3.35668	-0.0402032
3.35868	-0.0512075
3.36068	0.0287176
3.36269	0.0628267
3.36471	0.0138485
3.36669	0.00315581
3.36872	-0.00310366
3.37073	-0.0265789
3.37274	-0.0454144
3.37475	-0.134241
3.37675	-0.123194
3.37877	-0.172222
3.38077	-0.117454
3.38278	-0.0659228
3.38477	-0.0185641
3.38677	-0.0667468
3.38877	-0.10254
3.39077	-0.0990963
3.39278	-0.0854035
3.39478	-0.0145103
3.39679	-0.112525
3.3988	-0.0699814
3.4008	-0.0112263
3.4028	0.00512767
3.40483	-0.00216278
3.40686	-0.0133169
3.40885	-0.0199009
3.41084	-0.0326364
3.41285	-0.0373915
3.41485	-0.0725413
3.41687	-0.0994117
3.41887	0.0140629
3.42087	0.0862395
3.42288	0.0289647
3.42488	0.0287863
3.42688	-0.0535202
3.42888	-0.120355
3.43087	-0.122247
3.43288	-0.078196
3.43489	-0.0488562
3.4369	-0.0431748
3.4389	-0.0633151
3.44091	-0.13003
3.44291	-0.115496
3.44493	-0.0201962
3.44694	0.0235287
3.44895	-0.0112661
3.45096	-0.0336134
3.45296	-0.0316426
3.45497	-0.0302983
3.45697	-0.0171907
3.45897	-0.0571813
3.46097	-0.104022
3.46299	-0.113856
3.465	-0.0379682
3.467	-0.0126652
3.469	-0.0546046
3.47101	-0.0296555
3.47301	-0.00945408
3.47503	0.0446102
3.47703	0.0107453
3.47904	0.00459624
3.48105	-0.0229517
3.48305	-0.0406046
3.48505	-0.0802464
3.48706	-0.0815111
3.48906	-0.0276237
3.49107	-0.0116794
3.49307	-0.0644347
3.49507	-0.142076
3.49709	-0.155505
3.49913	-0.171525
3.50115	-0.0725842
3.50315	-0.120077
3.50515	-0.0427883
3.50715	0.0510666
3.50915	0.0614436
3.51115	0.0962879
3.51317	0.0199208
3.51517	-0.0354186
3.51718	-0.0357125
3.51918	-0.0502449
3.52118	-0.0807896
3.52318	-0.0227834
3.52519	-0.00797336
3.5272	-0.00230543
3.5292	-0.0157622
3.5312	0.00869034
3.53321	0.0525253
3.53522	0.102834
3.53722	0.0937278
3.53923	0.0463585
3.54123	0.0269611
3.54324	-0.0319993
3.54525	-0.0546407
3.54725	-0.0863944
3.54924	-0.10303
3.55126	-0.0395763
3.55327	0.00822578
3.55527	0.0165777
3.55727	-0.0118705
3.55927	-0.018921
3.56127	-0.0675927
3.56328	-0.0584644
3.56528	-0.0867019
3.5673	-0.0586416
3.56931	-0.0142975
3.57133	-0.0213355
3.57333	0.0188896
3.57534	0.0882969
3.57733	0.00797785
3.57935	0.0609571
3.58136	0.00398382
3.58337	-0.00902753
3.58538	-0.065877
3.58738	-0.0610757
3.58938	-0.0527764
3.59137	-0.0502171
3.59338	-0.0485968
3.59539	-0.0758449
3.59739	-0.0936055
3.5994	-0.0816933
3.60141	-0.0639484
3.60341	-0.0586867
3.60542	-0.0147919
3.60743	0.0110068
3.60942	-0.0501295
3.61142	-0.0457229
3.61342	-0.0176104
3.61547	0.0195652
3.61747	0.0236669
3.61948	0.0151886
3.62148	-0.0220898
3.62348	0.0416414
3.6255	0.141096
3.62751	0.0908028
3.62952	0.0139731
3.63152	-0.00366238
3.63354	0.036544
3.63554	0.0203146
3.63755	-0.0295926
3.63955	-0.00562039
3.64155	0.0788941
3.64356	0.0938338
3.64556	0.107587
3.64757	0.128324
3.64958	0.0750619
3.65159	-0.0318567
3.65359	-0.0726709
3.6556	-0.0592512
3.6576	0.00414542
3.65961	-0.0487415
3.66161	-0.0510589
3.66361	-0.0590305
3.66561	-0.0370297
3.66762	-0.0826378
3.66962	-0.0263021
3.67164	-0.0372082
3.67364	-0.100077
3.67563	-0.113646
3.67763	-0.0616705
3.67964	-0.111169
3.68165	-0.0707427
3.68365	-0.100049
3.68566	-0.0580067
3.68768	-0.00497968
3.68969	-0.0593011
3.69169	-0.0251321
3.6937	0.017809
3.6957	0.054008
3.69772	0.0376202
3.69973	-0.00747255
3.70173	-0.0419152
3.70374	-0.000122626
3.70574	-0.0173468
3.70774	-0.0331149
3.70976	-0.0555984
3.71176	-0.0534186
3.71379	-0.0839795
3.71579	-0.105955
3.71781	-0.163118
3.71982	-0.0994071
3.72183	-0.0291018
3.72386	0.0195421
3.72587	-0.0501352
3.72786	-0.129676
3.72986	-0.173045
3.73187	-0.19045
3.73386	-0.170175
3.73586	-0.101768
3.73785	-0.0130049
3.73988	0.0100325
3.74187	-0.0208091
3.74389	0.0131625
3.74589	0.0619131
3.74788	0.0620168
3.74988	-0.0325943
3.75189	-0.0511696
3.7539	-0.00269673
3.75591	-0.0581527
3.75791	-0.0711053
3.75992	-0.0842356
3.76191	-0.0489244
3.76393	0.00888132
3.76593	0.121535
3.76793	0.079085
3.76994	0.0457936
3.77195	0.00215622
3.77395	0.0133698
3.77598	0.0420989
3.77798	0.104256
3.77998	0.114005
3.78199	0.20927
3.78399	0.213587
3.786	0.111492
3.788	0.135226
3.79001	0.10681
3.79204	-0.0150395
3.79405	-0.0423753
3.79605	-0.0280034
3.79804	-0.0722958
3.80005	-0.0170577
3.80205	-0.0479745
3.80406	-0.0644603
3.80606	-0.117076
3.80806	-0.112551
3.81006	-0.16727
3.81207	-0.212011
3.81407	-0.238715
3.81607	-0.190988
3.81807	-0.144314
3.82007	-0.102273
3.82208	-0.0991221
3.8241	-0.0668874
3.82612	-0.00654662
3.82811	0.00486618
3.8301	-0.0135107
3.83211	-0.0251313
3.83411	-0.0999462
3.83613	-0.0905387
3.83812	-0.0328566
3.84011	-0.0895244
3.84211	-0.045486
3.84411	0.0358141
3.84613	0.0359237
3.84813	0.0172106
3.85014	-0.0285407
3.85217	-0.0921971
3.85417	-0.0660992
3.85618	0.0556122
3.85818	0.0798454
3.86018	0.0741014
3.86218	0.0731889
3.86418	0.0133585
3.86619	-0.0291374
3.8682	-0.102907
3.8702	-0.0556412
3.8722	-0.0484982
3.87422	-0.0401724
3.87624	-0.0220269
3.87822	-0.0119284
3.88022	0.0485807
3.88222	0.00613098
3.88423	0.0978319
3.88622	0.0939079
3.88824	0.137838
3.89025	0.137204
3.89225	0.0871242
3.89427	0.0544373
3.89628	0.0161681
3.89829	-0.0320386
3.90029	-0.0842112
3.90229	-0.0612136
3.9043	-0.0703589
3.9063	-0.103674
3.90832	-0.0728938
3.91032	-0.0597824
3.91232	-0.0117562
3.91434	0.0615583
3.91633	0.0691724
3.91835	0.079441
3.92035	0.118096
3.92236	0.11174
3.92436	0.120876
3.92635	0.0751726
3.92836	-0.0455269
3.93037	-0.157843
3.93237	-0.0789016
3.93438	0.0299021
3.93638	0.063351
3.93838	0.0393187
3.94039	0.0559749
3.9424	0.0123904
3.9444	0.0417308
3.94641	0.102451
3.94841	0.122739
3.95042	0.0815982
3.95243	-0.0266171
3.95443	-0.0368716
3.95644	-0.0604304
3.95844	-0.0130491
3.96044	-0.00295696
3.96245	-0.00509232
3.96447	0.0776791
3.96648	0.155066
3.96847	0.208722
3.97048	0.144315
3.97248	0.0659997
3.97449	0.0460922
3.97651	0.0762791
3.97852	0.180315
3.98052	0.23139
3.98253	0.178551
3.98453	0.125843
3.98653	0.132655
3.98853	0.135998
3.99054	0.133738
3.99255	0.0956673
3.99455	0.0517909
3.99656	0.0411216
3.99856	0.1269
4.00057	0.173368
4.00259	0.198736
4.0046	0.23941
4.00661	0.147197
4.00862	0.103438
4.01063	0.113555
[truncated: 2,983 more rows]

## Sheet: Fig2b
Raw data			5 min average					Inset
Time (min)	ΔT (mK)		Time (min)	Qabs (pW)	ΔT_avg (mK)	Stdev (mK)		Qabs (uW)	ΔT (K)	G (uW/K)
0.000200009	0.00391967		0	3.93127	-0.0054273	0.0764584		0	0	2.50996
0.00610013	-0.00243972		5	15.7251	-0.0154659	0.0657097		0.157433	0.0632493
0.0122169	0.000585682		10	35.3814	0.00373936	0.0713715		0.629975	0.251569
0.018167	0.00378151		15	62.9003	0.000772587	0.0998401		1.41793	0.571195
0.0242005	0.00671756		20	98.2817	0.025714	0.0752004		2.52218	1.00459
0.030284	0.00534609		25	141.526	0.0299329	0.0824101		3.94358	1.57179
0.0363841	0.00904309		30	192.632	0.0614763	0.0721898
0.0425175	0.0155376		35	251.601	0.091824	0.10139
0.048601	0.0220516		40	318.433	0.132256	0.0883652
0.0545511	0.0283364		45	393.127	0.150322	0.116898
0.0607346	0.0284836		50	475.684	0.180644	0.0717847
0.0667347	0.0236162		55	566.103	0.23519	0.0804223
0.0727348	0.0137461		60	664.384	0.279003	0.0842659
0.0788183	0.00349273		65	770.529	0.324721	0.0925213
0.0848017	-0.0119653		70	884.535	0.351353	0.0665884
0.0908685	-0.0228978		75	1006.4	0.394037	0.0784476
0.0969853	-0.0386666		80	1136.14	0.457032	0.0826637
0.102969	-0.0508188		85	1273.73	0.513536	0.0896162
0.109069	-0.0627948		90	1419.19	0.582577	0.0872678
0.115136	-0.0744462		95	1572.51	0.667941	0.0729068
0.121152	-0.0800655
0.127269	-0.0856153
0.133286	-0.090583
0.139336	-0.0895461
0.14537	-0.0831061
0.151303	-0.0700514
0.15732	-0.0573676
0.163303	-0.0447815
0.16937	-0.0325827
0.175454	-0.0205004
0.18142	-0.00850973
0.187554	0.00337679
0.193671	0.0150823
0.199654	0.0214272
0.205754	0.0329617
0.211788	0.0378596
0.217888	0.0434333
0.223938	0.049547
0.229871	0.0612524
0.235988	0.0767952
0.242072	0.0884038
0.248038	0.100373
0.254155	0.112211
0.260289	0.123975
0.266322	0.130474
0.272322	0.136758
0.278256	0.142649
0.284439	0.14814
0.290539	0.143961
0.296606	0.135803
0.302756	0.131231
0.308856	0.120408
0.31484	0.109773
0.32099	0.0986829
0.32719	0.082482
0.33324	0.0663607
0.339407	0.0502421
0.345474	0.0342722
0.351407	0.0225004
0.357441	0.011077
0.363457	0.000471138
0.369341	0.00177686
0.375458	0.00311994
0.381374	0.00480485
0.387408	0.0116957
0.393491	0.0183989
0.399375	0.0183713
0.405408	0.0180455
0.411358	0.0176981
0.417459	0.017375
0.423509	0.0168098
0.429392	0.0104164
0.435509	0.00405856
0.441476	-0.00229625
0.447559	-0.00885239
0.453609	-0.0197739
0.459459	-0.0240347
0.465543	-0.0280667
0.471526	-0.0257804
0.47766	-0.0237919
0.483743	-0.0221645
0.48971	-0.020575
0.495777	-0.0190342
0.50181	-0.0172216
0.507794	-0.0149337
0.51386	-0.00768452
0.519844	0.00603491
0.525944	0.0194208
0.531994	0.0264359
0.537961	0.0333453
0.544078	0.0353527
0.550228	0.0374264
0.556195	0.0446133
0.562261	0.0514825
0.568278	0.0539399
0.574328	0.0557952
0.580429	0.0465706
0.586412	0.0376513
0.592562	0.029073
0.598646	0.0245037
0.604596	0.0245274
0.610729	0.0195539
0.616829	0.00917829
0.622713	-0.00778913
0.628796	-0.0161029
0.634863	-0.0240818
0.640946	-0.027195
0.647047	-0.0300568
0.65303	-0.03273
0.659147	-0.032826
0.665214	-0.0327323
0.67103	-0.0337846
0.67718	-0.0347418
0.683181	-0.0251901
0.689314	-0.0199363
0.695398	-0.0147797
0.701414	-0.00306508
0.707414	0.00825404
0.713448	0.0188807
0.719348	0.0170248
0.725381	0.0150619
0.731348	0.0151412
0.737348	0.0150237
0.743298	0.01089
0.749365	0.0061889
0.755365	-0.00270658
0.761299	-0.0183271
0.767432	-0.0256591
0.773399	-0.0322965
0.779316	-0.0258179
0.785383	-0.0190964
0.791333	-0.00853252
0.797416	-0.00231408
0.803433	0.00374283
0.8093	0.00567834
0.81545	0.0114866
0.8214	0.00924986
0.82755	0.00439755
0.833717	-0.000626285
0.839667	-0.012647
0.845767	-0.0248599
0.851884	-0.0443585
0.857768	-0.0596771
0.863834	-0.074996
0.869918	-0.0859084
0.875985	-0.0967309
0.882018	-0.0996879
0.887968	-0.108572
0.894135	-0.117903
0.900302	-0.127383
0.906235	-0.136528
0.912302	-0.138198
0.918385	-0.139289
0.924352	-0.140141
0.930386	-0.145899
0.936419	-0.147755
0.942503	-0.149206
0.948603	-0.150126
0.954569	-0.150855
0.960736	-0.151405
0.96687	-0.152169
0.97287	-0.153207
0.978887	-0.159472
0.98487	-0.165846
0.990937	-0.167088
0.99702	-0.166855
1.00302	-0.166575
1.0091	-0.166285
1.01517	-0.16582
1.02109	-0.164968
1.02717	-0.154788
1.03322	-0.144417
1.03925	-0.128875
1.04545	-0.113147
1.0515	-0.0977575
1.0576	-0.0939094
1.06369	-0.0905304
1.06972	-0.0928229
1.07581	-0.0915152
1.08184	-0.0904487
1.08779	-0.0985154
1.09387	-0.106859
1.09989	-0.115657
1.10599	-0.124964
1.11214	-0.134144
1.11814	-0.13679
1.12417	-0.134679
1.13021	-0.126913
1.13612	-0.1228
1.14217	-0.118742
1.14816	-0.114654
1.15417	-0.109972
1.16031	-0.0997102
1.16629	-0.0891756
1.17249	-0.0788904
1.17854	-0.0690633
1.18452	-0.0639967
1.19069	-0.0592286
1.19669	-0.0548027
1.20271	-0.0504067
1.20879	-0.0414555
1.21477	-0.0291728
1.22086	-0.0225108
1.22706	-0.0157637
1.23311	-0.0181418
1.23921	-0.0204277
1.24526	-0.0227829
1.25121	-0.0289104
1.25736	-0.0345661
1.26339	-0.0366111
1.26938	-0.0490541
1.27544	-0.0652238
1.28139	-0.0810585
1.28744	-0.096532
1.29363	-0.0978386
1.30019	-0.0986906
1.30618	-0.0990788
1.31221	-0.0952652
1.31823	-0.0913942
1.32426	-0.0875147
1.33034	-0.07757
1.33634	-0.0677653
1.34243	-0.0577685
1.34853	-0.0481429
1.35449	-0.0432992
1.36066	-0.0386215
1.36676	-0.0338952
1.37259	-0.0292022
1.37869	-0.0242944
1.38468	-0.0226875
1.39096	-0.016688
1.39706	-0.010731
1.40306	-0.00496431
1.40918	0.000987212
1.41531	0.00682467
1.42131	0.0124256
1.42755	0.0178266
1.43365	0.0228711
1.43961	0.0346656
1.44571	0.0459506
1.45186	0.0523843
1.45776	0.059019
1.46383	0.0659477
1.46981	0.072878
1.47591	0.0799728
1.48208	0.0874357
1.48806	0.0946135
1.49418	0.101934
1.50033	0.101822
1.50628	0.101979
1.5124	0.102609
1.51853	0.110113
1.52455	0.117214
1.53065	0.124315
1.53665	0.131355
1.54263	0.133663
1.54875	0.136233
1.55473	0.138544
1.5609	0.133944
1.56702	0.134553
1.573	0.130006
1.57908	0.118939
1.58518	0.107675
1.59113	0.0960991
1.59725	0.0747375
1.60318	0.057717
1.60927	0.0407627
1.6154	0.0243132
1.62142	0.0152967
1.62757	0.00530032
1.6337	-0.00024919
1.63972	-0.00630813
1.64582	-0.0121446
1.65183	-0.0180799
1.65763	-0.0141031
1.66373	-0.0102578
1.66973	-0.00660817
1.67585	-0.0034529
1.68195	-0.0050405
1.68792	-0.0108927
1.69403	-0.016248
1.70012	-0.0213869
1.70608	-0.0266401
1.71222	-0.0318714
1.71827	-0.0372287
1.72422	-0.0475586
1.73027	-0.0574382
1.73629	-0.0668056
1.74234	-0.0715585
1.74839	-0.0763804
1.7543	-0.0860085
1.76047	-0.0955962
1.76647	-0.101231
1.77259	-0.106338
1.7787	-0.111114
1.7847	-0.104977
1.79095	-0.0904065
1.797	-0.0761393
1.80304	-0.0622847
1.80917	-0.0486124
1.81525	-0.0301668
1.82125	-0.0120993
1.82739	0.00187778
1.83352	0.0153195
1.8394	0.0284364
1.8455	0.0354966
1.85145	0.0339137
1.85755	0.032387
1.86362	0.031309
1.86957	0.0304828
1.87565	0.0295057
1.88167	0.032466
1.88757	0.0310433
1.89367	0.0296439
1.89974	0.0279965
1.90581	0.0268943
1.91189	0.0256871
1.91787	0.0243988
1.92392	0.0228071
1.92999	0.020723
1.93606	0.018274
1.94211	0.0123239
1.94809	0.0155494
1.95421	0.0190373
1.96039	0.0226799
1.96639	0.0260931
1.97249	0.0293098
1.97861	0.0325902
1.98462	0.0358477
1.99074	0.0397153
1.99684	0.0440851
2.00281	0.0480184
2.00889	0.0424848
2.01499	0.0372055
2.02094	0.0321872
2.02714	0.0311299
2.03311	0.025103
2.03917	0.0189284
2.04526	0.00740111
2.05124	-0.00462496
2.05731	-0.0169383
2.06333	-0.0288257
2.06928	-0.0298167
2.07543	-0.0307422
2.08139	-0.0317971
2.08749	-0.0366159
2.09359	-0.0360534
2.09958	-0.035515
2.10564	-0.0340902
2.11164	-0.0320591
2.11784	-0.0294847
2.12388	-0.0193565
2.12989	-0.0150894
2.13591	-0.011093
2.14198	-0.00743978
2.14798	-0.00366865
2.15403	0.00465724
2.16011	0.0130115
2.16594	0.0258755
2.17208	0.0382334
2.17806	0.0498676
2.18421	0.0534258
2.19034	0.0567793
2.19631	0.0597881
2.20234	0.0587524
2.20838	0.0577565
2.2143	0.0522846
2.22041	0.047325
2.22638	0.0467461
2.23253	0.0464696
2.23856	0.046241
2.2445	0.0463413
2.25058	0.0467775
2.25651	0.0474838
2.26258	0.0524592
2.26855	0.051174
2.2745	0.0495218
2.28058	0.0474366
2.28656	0.0408137
2.29255	0.0339718
2.2987	0.0271225
2.3047	0.0199756
2.31081	0.0123438
2.31695	0.00427646
2.32286	-0.0037997
2.32895	0.000694653
2.33503	0.00561488
2.34098	0.010834
2.34718	0.0166283
2.3532	0.027108
2.35925	0.0377685
2.36535	0.0487013
2.37132	0.0646452
2.37747	0.0810575
2.38348	0.0974619
2.38938	0.107101
2.39548	0.120272
2.40148	0.132985
2.40765	0.14544
2.41367	0.153236
2.41987	0.161423
2.42602	0.169849
2.4321	0.173808
2.43818	0.177894
2.4443	0.182378
2.45042	0.187001
2.45638	0.187525
2.46247	0.180703
2.4685	0.17361
2.47458	0.166568
2.48065	0.162978
2.48667	0.165819
2.49258	0.16837
2.49867	0.170975
2.50468	0.173102
2.51085	0.175145
2.51697	0.17182
2.52297	0.176119
2.52905	0.180535
2.53514	0.188894
2.54107	0.193314
2.54707	0.18443
2.55307	0.17563
2.55915	0.166967
2.56524	0.15872
2.57124	0.150629
2.57739	0.147968
2.58342	0.137163
2.58929	0.126142
2.59542	0.107186
2.60154	0.0883697
2.60762	0.0762793
2.61367	0.0644434
2.61965	0.0523502
2.62569	0.039963
2.63172	0.0313789
2.63759	0.0229672
2.64374	0.0270995
2.64974	0.0313239
2.65584	0.0393639
2.66195	0.0472873
2.66794	0.0550841
2.67414	0.057816
2.68019	0.0603776
2.68622	0.0627594
2.69227	0.0564103
2.69822	0.0502606
2.70429	0.0399279
2.71041	0.0355154
2.71644	0.0313358
2.72259	0.0276128
2.72867	0.0238962
2.73467	0.025184
2.74082	0.0267785
2.74694	0.0238633
2.75291	0.0257733
2.75899	0.0272823
2.76501	0.0281868
2.77094	0.017086
2.77711	0.0115961
2.78322	0.00583077
2.78929	0.000372304
2.79536	0.000538188
2.80131	0.00026609
2.80741	0.00905683
2.81349	0.0176589
2.81944	0.0270312
2.82552	0.0367597
2.83149	0.0524608
2.83761	0.0552846
2.84374	0.0580755
2.84981	0.0607854
2.85587	0.0574834
2.86193	0.0544486
2.86793	0.0410323
2.87401	0.0275709
2.88001	0.0132407
2.88608	-0.00113131
2.89216	-0.0102357
2.89816	-0.0166319
2.90424	-0.0177101
2.91039	-0.0189682
2.91644	-0.0202099
2.92251	-0.0274257
2.92861	-0.0282902
2.93464	-0.0285562
2.94071	-0.0283306
2.94669	-0.0280454
2.95268	-0.0327607
2.95874	-0.0330516
2.96468	-0.0387011
2.97076	-0.049947
2.97684	-0.0612843
2.98273	-0.0666576
2.98883	-0.0679136
2.99483	-0.0692944
3.00104	-0.0708766
3.00706	-0.0724809
3.01304	-0.0742605
3.01913	-0.0757909
3.02516	-0.0773959
3.03106	-0.073433
3.03711	-0.0690594
3.04308	-0.0646055
3.04915	-0.0643203
3.05513	-0.0645458
3.06106	-0.0650156
3.06715	-0.0652103
3.07316	-0.064792
3.0793	-0.0644433
3.08533	-0.0639866
3.09126	-0.069581
3.09748	-0.0749904
3.10348	-0.0802872
3.10936	-0.0857305
3.11545	-0.0908903
3.12146	-0.0958473
3.12766	-0.100861
3.13381	-0.101532
3.13978	-0.102105
3.14586	-0.102549
3.15196	-0.0970008
3.15793	-0.0914795
3.16401	-0.0862547
3.17	-0.0773913
3.17601	-0.0684853
3.18208	-0.0548418
3.18807	-0.0411516
3.19418	-0.0319562
3.20027	-0.0229094
3.20623	-0.013957
3.21232	-0.00498601
3.2184	0.0037291
3.22438	0.0126645
3.23045	0.0178053
3.2364	0.0227692
3.2425	0.0192379
3.24858	0.0154136
3.25452	0.0113172
3.26063	0.00179163
3.26667	-0.00327855
3.27267	-0.0144392
3.27875	-0.0258061
3.28478	-0.0373349
3.29088	-0.052506
3.29693	-0.073192
3.30282	-0.084155
3.3089	-0.0904318
3.31487	-0.0965574
3.32088	-0.0973087
3.32703	-0.0984874
3.33305	-0.0937034
3.33915	-0.0890423
3.34528	-0.0847427
3.3513	-0.0770667
3.35742	-0.0640294
3.3634	-0.0569147
3.36937	-0.0543043
3.3754	-0.0516917
3.3813	-0.0490355
3.38737	-0.0504809
3.39347	-0.0515895
3.39944	-0.0523695
3.40557	-0.0522452
3.41159	-0.0478977
3.41765	-0.0430896
3.42374	-0.0382302
3.42972	-0.0333401
3.4358	-0.0238187
3.44192	-0.0144348
3.4479	-0.00510018
3.45404	0.00413075
3.46007	0.00850983
3.46609	0.0123396
3.47214	0.0125188
3.47809	0.0127165
3.48417	0.0132205
3.49022	0.0179792
3.49615	0.01818
3.50222	0.0183257
3.5082	0.0184458
3.51426	0.0183508
3.52037	0.0171842
3.52631	0.0157904
3.53239	0.0143401
3.53839	0.0129952
3.54436	0.011551
3.55051	0.00573
3.55649	0.0040887
3.56262	0.00283147
3.56866	-0.00282119
3.57469	-0.0082323
3.58077	-0.00797451
3.58696	-0.00761886
3.59291	-0.00732421
3.59892	-0.00710997
3.60494	-0.00695786
3.61106	-0.00702778
3.61717	-0.0109464
3.62314	-0.0151402
3.62922	-0.0144097
3.63527	-0.00741772
3.64122	-0.000359796
3.64731	0.00703923
3.65331	0.0181336
3.65929	0.0287802
3.66546	0.0346706
3.67149	0.0407017
3.67764	0.046307
3.68379	0.0518211
3.68978	0.0567929
3.69594	0.0554721
3.70206	0.0539365
3.70801	0.0457762
3.71408	0.0339565
3.72014	0.0293271
3.72611	0.0294503
3.73221	0.0357422
3.73821	0.0419262
3.74444	0.0478867
3.75058	0.0537628
3.75651	0.0594302
3.76258	0.0653306
3.76866	0.0816572
3.77471	0.0976798
3.78088	0.106857
3.78693	0.115685
3.79288	0.118303
3.79894	0.120804
3.80489	0.118786
3.81099	0.117159
3.81716	0.115821
3.82314	0.114396
3.82923	0.108847
3.83528	0.103524
3.84123	0.098206
3.84733	0.0928781
3.85333	0.0937783
3.85935	0.0891629
3.86548	0.0891799
3.87145	0.0888562
3.87766	0.0881735
3.8839	0.0875321
3.88983	0.0866488
3.8959	0.0811217
3.90196	0.0754461
3.90791	0.0696321
3.91403	0.053361
3.9201	0.0424928
3.926	0.0279909
3.93211	0.0140394
3.93808	0.000707964
3.94418	-0.00730812
3.9503	-0.015001
3.95628	-0.0177605
3.9624	-0.0202863
3.96856	-0.0221976
3.97455	-0.013928
3.98058	-0.00559272
3.9866	0.00649319
3.99266	0.0181655
3.9987	0.0293623
4.00462	0.0288271
4.01067	0.0284257
4.01677	0.0210176
4.02275	0.0134262
4.02873	0.00532922
4.03473	-0.00859938
4.04088	-0.0220895
4.04693	-0.0351736
4.05292	-0.0479907
4.05897	-0.060655
4.06507	-0.0629045
4.07108	-0.0655091
4.07727	-0.0616719
4.08332	-0.0629136
4.08932	-0.0640278
4.09537	-0.0653513
4.10137	-0.077685
4.10743	-0.0905456
4.11347	-0.103766
4.11942	-0.117243
4.12543	-0.134799
4.13147	-0.152485
4.13755	-0.169982
4.14367	-0.182489
4.14967	-0.195158
4.1557	-0.207658
4.1617	-0.209527
4.16772	-0.211124
4.17377	-0.208881
4.17977	-0.206361
4.18585	-0.203587
4.19199	-0.200225
4.19797	-0.196562
4.20405	-0.192643
4.21007	-0.18853
4.21605	-0.18058
4.22212	-0.172458
4.2281	-0.15811
4.23427	-0.147087
4.24044	-0.135778
4.24639	-0.12449
4.2525	-0.113094
4.25859	-0.0979365
4.26449	-0.0831798
4.2705	-0.0738599
4.27645	-0.0683379
4.28264	-0.062938
4.28877	-0.0584213
4.29475	-0.0542473
4.30089	-0.0503351
4.30697	-0.0465555
4.31295	-0.0470011
4.31907	-0.051669
4.3251	-0.0562029
4.33102	-0.0554507
4.33707	-0.0550046
4.34304	-0.0546616
4.34916	-0.0596181
4.35529	-0.065009
4.36127	-0.0753469
4.36734	-0.0854201
4.37322	-0.0914647
4.37927	-0.0973447
4.38536	-0.106818
4.39137	-0.115914
4.39744	-0.124616
4.40352	-0.132949
4.40947	-0.136651
4.41557	-0.139617
4.42156	-0.131586
4.42769	-0.123491
4.43382	-0.111707
4.43982	-0.0997017
4.44594	-0.0836218
4.45201	-0.0634808
4.45799	-0.0374242
4.46404	-0.0114829
4.47007	0.00979133
4.47599	0.0309408
4.48211	0.0461654
4.48809	0.0611532
4.49424	0.0661521
4.50038	0.0707185
4.50639	0.0710684
4.51251	0.0674147
4.51863	0.0580723
4.52456	0.0487835
4.53068	0.0442177
4.53661	0.0396445
4.54269	0.0346763
4.54874	0.0257392
4.55471	0.0232989
4.56081	0.0273445
4.56693	0.0351931
4.57291	0.0470944
4.57901	0.0583883
4.58506	0.0697371
4.59109	0.0764894
4.59718	0.0830467
4.60314	0.0898751
4.60921	0.100548
4.61529	0.105555
4.62129	0.104527
4.62744	0.103681
4.63358	0.0984986
4.63949	0.0935589
4.64563	0.0883783
4.65158	0.0739735
4.65765	0.0596407
4.66368	0.0449928
4.66958	0.0301579
4.67566	0.0204023
4.68171	0.00657121
4.68766	-0.0111812
4.69385	-0.0286299
4.69991	-0.0386485
4.70598	-0.0524975
4.7121	-0.056982
4.7181	-0.056413
4.7242	-0.0557333
4.73025	-0.0545508
4.73625	-0.0531156
4.74231	-0.0480207
4.74828	-0.0394212
4.75428	-0.0352997
4.76041	-0.0384304
4.7665	-0.0376766
4.77258	-0.0375101
4.77863	-0.0425193
4.78483	-0.0473106
4.79095	-0.0522524
4.79706	-0.0615323
4.80305	-0.0705895
4.80906	-0.0792907
4.8151	-0.0788575
4.82103	-0.0785486
4.82717	-0.0782456
4.83318	-0.0774852
4.83927	-0.076403
4.84538	-0.0691313
4.85138	-0.0618609
4.85753	-0.0503528
4.8636	-0.044057
4.86953	-0.0377794
4.87558	-0.0362041
4.88152	-0.0308428
4.88757	-0.0255492
4.89375	-0.0205157
4.89982	-0.0157799
4.90588	-0.0136007
4.91203	-0.0114305
4.918	-0.00889365
4.92405	-0.00108174
4.93008	0.00697202
4.93605	0.0146812
4.94215	0.0182331
4.94815	0.0218302
4.95422	0.0256049
4.96035	0.0221962
4.96638	0.0153087
4.97242	0.00828999
4.97843	0.00086787
4.98447	-0.00699783
4.99055	-0.0157545
4.99654	-0.0248055
5.00264	-0.033716
5.0087	-0.0346458
5.01467	-0.0357405
5.02069	-0.036098
5.0268	-0.036591
5.0327	-0.0366256
5.03887	-0.036329
5.04484	-0.0354248
5.05097	-0.0336442
5.05697	-0.031017
5.06289	-0.0278363
5.06902	-0.0263887
5.07497	-0.0246247
5.081	-0.016329
5.08707	-0.00820836
5.09309	-0.0072147
5.09917	-0.00029567
5.10525	0.00641631
5.11115	0.0131342
5.11729	0.0198174
5.12322	0.0262578
5.12929	0.0263522
5.13539	0.0224424
5.14135	0.0146878
5.14739	0.0072875
5.15341	0.011157
5.15936	0.00886204
5.16542	0.00668789
5.17137	0.00438126
5.17751	0.00170081
5.18356	0.00646773
5.18952	0.011347
5.19561	0.0197807
5.20154	0.0265907
5.20761	0.0330157
5.21371	0.0305549
5.21962	0.0329516
5.22571	0.0353338
5.23172	0.0417192
5.23781	0.0478693
5.24396	0.0464374
5.25001	0.045336
5.25601	0.0488768
5.26214	0.0575185
5.26819	0.0623248
5.27427	0.0714879
5.28039	0.075567
5.28637	0.0793416
5.29242	0.078748
5.29842	0.0732704
5.30436	0.0675622
5.31043	0.0614969
5.31648	0.0510798
5.32259	0.0413045
5.32866	0.0357972
5.33466	0.0305486
5.34081	0.029928
5.34686	0.029487
5.35276	0.0294491
5.35883	0.0344491
5.36483	0.0398698
5.37094	0.0455561
5.37711	0.0551645
5.38318	0.0599412
5.38931	0.0685997
5.39544	0.0773871
5.40136	0.0865864
5.40746	0.0959994
5.41353	0.10523
5.41943	0.118919
5.42546	0.132691
5.43141	0.146634
5.43756	0.162516
5.44366	0.177857
5.44971	0.189102
5.45578	0.20039
5.46184	0.207238
5.46781	0.213749
5.47386	0.220061
5.47978	0.215963
5.48591	0.211651
5.49201	0.197952
5.49801	0.178674
5.50405	0.164184
5.51021	0.14939
5.51628	0.133878
5.52236	0.113795
5.52848	0.09396
5.53448	0.0741171
5.54053	0.0527865
5.54646	0.031229
5.55261	0.018359
5.55868	0.00135556
5.56463	-0.0151795
5.57066	-0.0313136
5.5769	-0.0467994
5.58293	-0.0580222
5.58903	-0.0692475
5.5951	-0.0799064
5.60103	-0.0790786
5.6071	-0.078003
5.61306	-0.076834
5.61915	-0.071877
5.62521	-0.067173
5.63121	-0.0628611
5.63728	-0.0586543
5.64328	-0.0480329
5.64923	-0.0377741
5.65527	-0.0281987
5.66125	-0.0267358
5.6674	-0.0256401
5.67353	-0.0308949
5.67947	-0.0361456
5.6856	-0.0411933
5.69163	-0.0460734
5.69763	-0.050775
5.70372	-0.0615367
5.70968	-0.063816
5.71583	-0.0654771
5.72188	-0.0630094
5.72778	-0.0603831
5.7339	-0.0515272
5.7399	-0.0430059
5.74598	-0.0349918
5.75208	-0.0271825
5.75808	-0.0255596
5.76417	-0.0242581
5.77025	-0.0268649
5.77607	-0.0297093
5.78213	-0.0325392
5.7881	-0.0348625
5.79423	-0.0367413
5.80035	-0.0384317
5.80637	-0.040026
5.81247	-0.0504204
5.81857	-0.0548224
5.82454	-0.0594931
5.83057	-0.0641691
5.83654	-0.068864
5.84259	-0.0735425
5.84869	-0.0783225
5.8546	-0.0830251
5.86075	-0.0794282
5.8669	-0.0757447
5.87279	-0.0631601
5.87892	-0.0509658
5.8849	-0.0385905
5.89095	-0.036236
5.89705	-0.0339772
5.90299	-0.0317032
5.9091	-0.0297314
5.91517	-0.0237582
5.9211	-0.025885
5.92724	-0.0275024
5.93324	-0.0248975
5.93927	-0.0220752
5.94537	-0.0189992
5.9514	-0.00555606
5.95755	0.00315478
5.96369	0.0119638
5.96967	0.0204708
5.97576	0.0250196
5.98181	0.029229
5.98771	0.0328639
5.99384	0.028019
5.99984	0.0231059
6.00599	0.0181927
6.01211	0.00895716
6.01811	0.00820435
6.02416	0.00717785
6.03019	0.00620757
6.03612	0.000261324
6.04219	-0.00511235
6.04817	-0.00506623
6.05426	-0.00068796
6.06037	0.0037531
6.06637	0.00801012
6.07247	0.012101
6.07854	0.0126297
6.08449	0.00497138
6.09056	-0.00246432
6.09656	-0.00536231
6.10267	-0.00866723
6.10881	-0.0171079
6.11476	-0.030837
6.12081	-0.0504104
6.12696	-0.0698071
6.13304	-0.0827728
6.13913	-0.0961483
6.14519	-0.101112
6.15111	-0.109953
6.15723	-0.118528
6.16321	-0.126821
6.16929	-0.134992
6.17539	-0.13779
6.18146	-0.134614
6.18754	-0.131564
6.19364	-0.134801
6.19964	-0.129385
6.20574	-0.124018
6.21183	-0.114679
6.21776	-0.0984559
6.22381	-0.0825902
6.22983	-0.0671142
6.23598	-0.0517539
6.24203	-0.0365205
6.24799	-0.021621
6.25408	-0.00710367
6.26024	-0.000667701
6.26634	0.00586486
6.27251	0.0124274
6.27861	0.0121013
6.28461	0.0119918
6.29073	0.0123235
6.29676	0.0131639
6.3028	0.0142526
6.3088	0.0207197
6.31476	0.0272302
6.32086	0.0333918
6.327	0.0392621
6.33303	0.0449785
6.33923	0.0504696
6.34533	0.055536
6.35126	0.0552777
6.35736	0.0543576
6.36343	0.0481748
6.36931	0.0372206
6.37536	0.0264451
6.38136	0.0160126
6.38746	0.00590995
6.39363	-0.00381577
6.39968	-0.0129812
6.4058	-0.0168249
6.41186	-0.0154824
6.41778	-0.0137536
6.42386	-0.00727186
6.42985	-0.00143463
6.43588	0.00404251
6.442	0.00345239
6.44798	0.00290985
6.45401	0.00216565
6.46018	0.00131778
6.46615	-0.00412167
6.47222	-0.00929809
6.47822	-0.014753
6.48438	-0.0245957
6.49037	-0.0341182
6.49632	-0.0437264
6.5024	-0.0514954
6.5085	-0.0646347
6.51442	-0.0779588
6.52052	-0.0981383
6.52653	-0.118604
6.53253	-0.135327
6.53862	-0.151673
6.54463	-0.16331
6.5508	-0.174925
6.55688	-0.180011
6.56285	-0.180896
6.56895	-0.176374
6.57488	-0.171674
6.58087	-0.160267
6.58692	-0.144176
6.5929	-0.136631
6.59897	-0.133364
6.60507	-0.129937
6.61093	-0.126227
6.61708	-0.122807
6.62305	-0.119317
6.62915	-0.111505
6.63522	-0.104077
6.64122	-0.0966514
6.6473	-0.0936735
6.65334	-0.0819832
6.65922	-0.0617352
6.66527	-0.0415397
6.67124	-0.0218841
6.67735	-0.0129815
6.68349	-0.00406451
6.68945	0.00487276
6.69554	0.0140904
6.70157	0.0232198
6.70767	0.0317256
6.71375	0.035701
6.71972	0.0348356
6.7258	0.033878
6.73184	0.032892
6.738	0.0365186
6.74412	0.0395246
6.75025	0.0374579
6.7562	0.0292155
6.76234	0.0211936
6.7685	0.0133327
6.7745	0.0097288
6.7806	0.00669823
6.78666	0.00379154
6.79256	0.00107523
6.79869	-0.00165702
6.80464	-0.0114855
6.81081	-0.0205354
6.81699	-0.017969
6.82292	-0.0157015
6.82896	-0.0131418
6.83499	-0.0142044
6.84096	-0.015314
6.84706	-0.0115798
6.85299	-0.00805527
6.85897	-0.0138599
6.86507	-0.0123078
6.87106	-0.01103
6.87722	-0.0150966
6.88344	-0.0190869
6.88939	-0.018058
6.89542	-0.0171434
6.90139	-0.0108411
6.90744	-0.0138044
6.91352	-0.0161904
6.91946	-0.00888651
6.92556	-0.00143732
6.93159	0.00624958
6.93752	0.0140542
6.94366	0.0217679
6.94974	0.0241347
6.95583	0.0192248
6.96186	0.00843397
6.96781	0.00160356
6.97391	-0.00563043
6.98001	-0.0131287
6.98596	-0.0154289
6.99203	-0.0133767
6.99801	-0.0113894
7.00413	-0.00910798
7.01026	-0.0129521
7.01629	-0.00946933
7.02236	-0.00534732
7.02846	0.00663602
7.03444	0.0187009
7.04056	0.0309621
7.04659	0.0379828
7.05253	0.0403699
7.05859	0.0424342
7.06456	0.0444295
7.07068	0.0528732
7.07679	0.0608088
7.08278	0.0682379
7.08888	0.0677026
7.09494	0.0671147
7.10099	0.0659355
7.10708	0.0641744
7.11306	0.0621215
7.11915	0.0562449
7.1252	0.0503261
7.13118	0.0446143
7.13728	0.0394862
7.1434	0.0345527
7.1494	0.0302306
7.15548	0.0312123
7.16148	0.0324537
7.16751	0.0340676
7.17358	0.0356531
7.17951	0.0363594
7.18571	0.0366234
7.1918	0.0363622
7.19781	0.0358251
7.20393	0.0355597
7.21011	0.0348811
7.21615	0.0212202
7.22226	0.00322305
7.22835	-0.0146066
7.23435	-0.0319201
7.24041	-0.0335227
7.24633	-0.0348092
7.2524	-0.0359854
7.25846	-0.0369726
7.26443	-0.0385231
7.2705	-0.0401722
7.27645	-0.0343605
7.28243	-0.0291837
7.2885	-0.0292105
7.29445	-0.0294548
7.30058	-0.0357088
7.30655	-0.0421855
7.3125	-0.0523971
7.31857	-0.0632131
7.3245	-0.0809392
7.33058	-0.0986141
7.33665	-0.116048
7.34253	-0.118831
7.34865	-0.116161
7.35458	-0.109224
7.3608	-0.10679
7.36695	-0.0986478
7.373	-0.0868223
7.3791	-0.0750201
7.38522	-0.0562136
7.39117	-0.0373536
7.39725	-0.0183658
7.40322	-0.00889828
7.4092	0.000282425
7.4153	0.00531659
7.42132	0.0137901
7.42742	0.0166357
7.43363	0.0198689
7.43962	0.0280208
7.44572	0.0362959
7.45177	0.0446642
7.45774	0.0481583
7.46384	0.051833
7.46985	0.0555478
7.47587	0.0592607
7.48195	0.0595559
7.48792	0.0551107
7.49407	0.0542101
7.50015	0.0487137
7.50615	0.0431179
7.51224	0.0373206
7.5183	0.0366465
7.5242	0.0457892
7.5303	0.0510842
7.5363	0.0506647
7.54239	0.0497214
7.54849	0.0481693
7.55445	0.0429737
7.56062	0.0309582
7.56677	0.0190231
7.5727	0.00166497
7.5788	-0.0115399
7.58479	-0.0344589
7.59082	-0.0470962
7.59692	-0.0543973
7.60289	-0.0660546
7.60892	-0.0723482
7.61494	-0.0787763
7.62086	-0.0783821
7.62704	-0.0779731
7.63311	-0.0675682
7.63907	-0.0672311
7.64514	-0.067341
7.65114	-0.0741053
7.65726	-0.0806381
7.66339	-0.0829661
7.66939	-0.0851309
7.67549	-0.087441
7.68152	-0.0897833
7.68751	-0.0919616
7.69361	-0.0947863
7.69962	-0.0920804
7.70572	-0.0829324
7.71181	-0.069412
7.71776	-0.0555009
7.72374	-0.0368042
7.72969	-0.023947
7.73571	-0.0110731
7.74174	0.00184385
7.74762	0.0185588
7.75367	0.031651
7.75964	0.0398232
7.76578	0.0418287
7.77178	0.0397563
7.77771	0.0376655
7.78386	0.0313797
7.78984	0.0309081
7.79579	0.0305055
7.80184	0.0300578
7.80793	0.0256786
7.81404	0.0213446
7.82011	0.0222122
7.82606	0.0192991
7.83218	0.0215695
7.83816	0.023563
7.84414	0.0255399
7.85033	0.0313874
7.85631	0.0374901
7.86241	0.04382
7.86849	0.0504136
7.87449	0.0572899
7.88063	0.0638439
7.88674	0.0663767
7.89271	0.059105
7.89879	0.0520739
7.90483	0.0490396
7.91083	0.0421348
7.91696	0.0351822
7.92288	0.0280918
7.92898	0.0210147
7.93501	0.0138408
7.94091	0.00718114
7.94701	0.00866024
7.95296	0.0151448
7.95905	0.0254213
7.96518	0.0269798
7.97116	0.0283273
7.97733	0.0295778
7.98348	0.0306947
7.98941	0.0316252
7.99551	0.0323753
8.00161	0.0323604
8.00761	0.0316162
8.01373	0.0300158
8.01973	0.0243233
8.02583	0.0231408
8.03196	0.0223526
8.03788	0.0213362
8.04408	0.0204225
8.05021	0.0195064
8.05621	0.0186498
8.06233	0.018604
8.06846	0.0229125
8.07441	0.0276255
8.0805	0.0284126
8.08656	0.0294401
8.09253	0.0302788
8.09862	0.0311547
8.10465	0.0321666
8.1108	0.0330446
8.11692	0.0337809
8.12288	0.0341096
8.12895	0.0303918
8.13507	0.0264716
8.14103	0.026345
8.1471	0.0253589
8.15312	0.0240023
8.15922	0.0225398
8.16527	0.0204033
8.17125	0.0182738
8.1774	0.0160017
8.1835	0.0137145
8.18943	0.0156994
8.1955	0.0129029
8.2015	0.0043199
8.20747	-0.00386386
8.21355	-0.0116775
8.21957	-0.0191132
8.22565	-0.0205474
8.23172	-0.0217801
8.23762	-0.0225423
8.24378	-0.0188983
8.24982	-0.0192895
8.25584	-0.0148043
8.26192	-0.00458076
8.26792	0.00570494
8.27402	0.0118603
8.28014	0.018059
8.2861	0.0185936
8.29219	0.0190261
8.29815	0.0190401
8.3042	0.0104931
8.31035	0.00187797
8.31639	-0.00631307
8.32249	-0.0139972
8.3286	-0.0175537
8.33459	-0.0167898
8.3407	-0.0159562
8.34679	-0.00894269
8.35269	-0.00184155
8.35875	0.00513274
8.36474	0.0158745
8.37085	0.0265521
8.37697	0.0424899
8.38305	0.0581931
8.3892	0.0696324
8.3953	0.080826
8.40134	0.0914506
8.40739	0.0961769
8.41345	0.0939585
8.41941	0.0916768
8.42544	0.0841975
8.43141	0.0769063
8.43751	0.068623
8.44369	0.0549535
8.44977	0.0415055
8.45587	0.0278487
8.46239	0.00870067
8.46844	-0.0103644
8.47452	-0.0187343
8.48064	-0.0269737
8.48669	-0.0340211
8.49257	-0.0413995
8.49867	-0.0532613
8.50467	-0.0601159
8.51081	-0.0716533
8.51697	-0.0832522
8.52292	-0.0894286
8.52906	-0.0961499
8.53516	-0.107071
8.54114	-0.118048
8.54724	-0.12494
8.55329	-0.135694
8.55921	-0.146494
8.56537	-0.156715
8.57134	-0.162009
8.57749	-0.167066
8.58359	-0.171494
8.58954	-0.16733
8.59568	-0.163137
8.60178	-0.158856
8.60776	-0.153985
8.61384	-0.141522
8.61984	-0.129
8.62586	-0.112919
8.63204	-0.0967809
8.63806	-0.0750022
8.64419	-0.0534816
8.65029	-0.0403046
8.65626	-0.027027
8.66229	-0.0137582
8.66839	-0.00610105
8.67461	-0.0019247
8.68066	0.00225298
8.68678	0.00875491
8.69278	0.0149417
8.69888	0.0153488
8.70488	0.0087486
8.71089	0.00237907
8.71701	-0.00350951
8.72298	-0.00407426
8.72904	0.000466223
8.73511	0.00464461
8.74106	0.00452018
8.74706	-0.00147169
8.75301	-0.00708921
8.75906	-0.0122479
8.7651	-0.0105318
8.77106	-0.013607
8.77721	-0.0211627
8.78331	-0.0342084
8.78918	-0.0472162
8.7953	-0.0601726
8.80136	-0.0744489
8.80745	-0.0890915
8.81353	-0.1041
8.81946	-0.119635
8.82556	-0.135279
8.83158	-0.146635
8.83751	-0.154028
8.8436	-0.160967
8.84961	-0.1677
8.85568	-0.167492
8.86176	-0.161563
8.8677	-0.151343
8.8738	-0.140793
8.87983	-0.129583
8.88583	-0.11382
8.89195	-0.0978293
8.89795	-0.0818318
8.90406	-0.0738407
8.9102	-0.0658516
8.91623	-0.0643462
8.92233	-0.0586777
8.92838	-0.0574601
8.93442	-0.060503
8.9405	-0.0635845
8.94655	-0.0708574
8.9525	-0.0779316
8.95857	-0.0845599
8.96458	-0.0832111
8.97058	-0.0856898
8.97673	-0.0843799
8.98278	-0.0876692
8.98888	-0.0903826
8.99495	-0.0892658
9.00092	-0.08861
9.00698	-0.0883914
9.01298	-0.0882689
9.01917	-0.0883767
9.02535	-0.0886655
9.03132	-0.0850311
9.03742	-0.085365
9.04357	-0.085138
9.04958	-0.0853582
9.05582	-0.0777626
9.06192	-0.0697664
9.06793	-0.0611252
9.07405	-0.0521798
9.08014	-0.0432342
9.08612	-0.0339266
9.09224	-0.0207851
9.09829	-0.0081332
9.10417	-0.00222634
9.11035	0.00355678
9.1164	0.00148071
9.12252	0.00498829
9.12862	0.00806224
9.13464	0.0106172
9.14072	0.0130793
9.1468	0.0153898
9.15277	0.0137097
9.15889	0.0121442
9.16492	0.016792
9.17087	0.0179862
9.17695	0.0191048
9.18299	0.00951422
9.18907	-0.00642351
9.19512	-0.0218543
9.20115	-0.03714
9.20732	-0.0522078
9.21344	-0.0670202
9.21929	-0.0814676
9.22534	-0.0908616
9.23132	-0.0967202
9.23739	-0.102609
9.24346	-0.103843
9.24952	-0.102374
9.25564	-0.101001
9.26176	-0.0995401
9.26772	-0.0924889
9.27379	-0.0856269
9.27981	-0.078897
9.28587	-0.0773961
9.29187	-0.0756211
9.29789	-0.0736245
9.30397	-0.0752961
9.31009	-0.0690327
9.31607	-0.0630489
9.32214	-0.0613019
9.32812	-0.0652979
9.33432	-0.0623501
9.34037	-0.0596825
9.34636	-0.0565303
9.35244	-0.0533988
9.35851	-0.0500737
9.36442	-0.0427928
9.37052	-0.0393481
9.37662	-0.0354008
9.38249	-0.0267412
9.38854	-0.0229392
9.39456	-0.0261573
9.40073	-0.02926
9.40679	-0.0322978
9.41281	-0.0353608
9.41883	-0.0383451
9.42496	-0.041192
9.43089	-0.0445235
9.43703	-0.0482527
9.44303	-0.0471175
9.44916	-0.0411894
9.45526	-0.0353437
9.46119	-0.0293364
9.46736	-0.0189568
9.47341	-0.0143386
9.47934	-0.0095864
9.48536	-0.00101251
9.49133	0.0078536
9.49744	0.016908
9.50351	0.0204228
9.50954	0.0191984
9.51568	0.0179142
9.52181	0.0165161
9.52778	0.0105351
9.53384	0.0103681
9.53989	0.0101451
9.54594	0.0100734
9.55204	0.0101229
9.55796	0.0104174
9.56406	0.0108837
9.57008	0.0202855
9.5762	0.0299811
9.58231	0.0441302
9.58835	0.0632893
9.59426	0.0782064
9.60041	0.0925168
9.60641	0.0971705
9.61253	0.101612
9.6186	0.105805
9.62461	0.109723
9.6308	0.108942
9.63685	0.102528
9.64283	0.0918207
9.64895	0.0763667
9.65505	0.0649336
9.66095	0.0537558
9.667	0.0478621
9.67295	0.0374254
9.67903	0.0268811
9.68508	0.02061
9.69106	0.0147184
9.69716	0.0140581
9.70325	0.00372207
9.70921	-0.006816
9.71538	-0.0173566
9.72133	-0.0277546
9.72745	-0.0381467
9.73357	-0.0440849
9.7395	-0.0499058
9.74558	-0.0596507
9.75165	-0.0606443
9.75765	-0.0610583
9.76373	-0.0518387
9.7697	-0.0426323
9.77578	-0.0335325
9.78183	-0.0242474
9.7878	-0.0144471
9.79395	-0.000843619
9.80008	0.0126489
9.80598	0.0259378
9.81213	0.0303172
9.81808	0.0342845
9.8241	0.0380018
9.83012	0.04142
9.83603	0.0349226
9.84215	0.0282335
9.84808	0.0162944
9.8541	0.000725628
9.86032	-0.0145141
9.86637	-0.0256675
9.87243	-0.0367894
9.87852	-0.0479472
9.88452	-0.0642896
9.8906	-0.0803056
9.89662	-0.0864348
9.90254	-0.0928581
9.90859	-0.0947795
9.91462	-0.0972139
9.92082	-0.104853
9.92697	-0.116391
9.93302	-0.127782
9.93912	-0.139217
9.94522	-0.145486
9.95129	-0.152633
9.95735	-0.159612
9.96342	-0.166522
9.9694	-0.16783
9.97544	-0.164775
9.98144	-0.15695
9.98749	-0.149274
9.99357	-0.141606
9.9996	-0.133742
10.0057	-0.125259
10.0118	-0.115661
10.0178	-0.101879
10.0239	-0.0838181
10.03	-0.0709408
10.0359	-0.0618876
10.0419	-0.0481841
10.0479	-0.0288807
10.0539	-0.00947518
10.06	0.0100823
10.066	0.0295584
10.0721	0.0486963
10.078	0.0595173
10.0843	0.0616401
10.0904	0.063807
10.0964	0.0656761
10.1025	0.0628169
10.1086	0.0543055
10.1146	0.0504971
10.1208	0.0562298
10.1269	0.0618259
10.1329	0.0677174
10.139	0.0779295
10.1451	0.0883967
10.1511	0.0988699
10.1572	0.109338
10.1632	0.119699
10.1691	0.126126
10.1752	0.127935
10.1812	0.125038
10.1873	0.122084
10.1935	0.11901
10.1995	0.116137
10.2056	0.1177
10.2117	0.119449
10.2177	0.121573
10.2238	0.124248
10.2299	0.130976
10.2359	0.137453
10.242	0.138834
10.248	0.139877
10.254	0.140471
10.2602	0.140275
10.2663	0.132985
10.2724	0.125402
10.2785	0.117542
10.2845	0.109456
10.2906	0.101359
10.2966	0.0988048
10.3025	0.0965908
10.3087	0.0949621
10.3147	0.0935011
10.3208	0.092539
10.3269	0.0985251
10.333	0.0961079
10.3391	0.0939661
10.3452	0.0961487
10.3511	0.098212
10.3573	0.0856056
10.3634	0.0725377
10.3694	0.0538449
10.3755	0.0351876
10.3816	0.0163898
10.3875	0.00369932
10.3937	-0.00067967
10.3997	-0.00565476
10.4058	-0.0150118
10.4119	-0.0242588
10.4179	-0.024109
10.424	-0.0146642
10.4301	-0.00840367
10.4361	-0.00174854
10.4422	0.00963339
10.4482	0.0151673
10.4541	0.0260797
10.4603	0.0321665
10.4664	0.0382079
10.4724	0.0440345
10.4785	0.0495961
10.4845	0.0461068
10.4906	0.0513104
10.4965	0.0563812
10.5026	0.0571443
10.5086	0.0575363
10.5147	0.0524275
10.5208	0.0521807
10.5269	0.0520254
10.5329	0.0524388
10.5391	0.0591848
10.5452	0.0656902
10.5511	0.0657675
10.5573	0.0655788
10.5635	0.0652743
10.5695	0.0652129
10.5756	0.0613273
10.5816	0.057917
10.5875	0.0547576
10.5936	0.0515466
10.5996	0.0462802
10.6058	0.0354232
10.6119	0.030781
10.6179	0.0262122
10.6242	0.0217098
10.6302	0.0172793
10.6362	0.0208666
10.6423	0.0239582
10.6484	0.0223439
10.6544	0.0202009
10.6605	0.0134315
10.6665	0.00485521
10.6725	7.49463e-05
10.6786	-0.00480287
10.6846	-0.0100531
10.6907	-0.0154088
10.6968	-0.0302297
10.7027	-0.0445271
10.7089	-0.0541591
10.7149	-0.0673783
10.7209	-0.0801594
10.7269	-0.0853325
10.7329	-0.0905923
10.739	-0.0959402
10.7452	-0.108287
10.7511	-0.120912
10.7572	-0.132404
10.7632	-0.144248
10.7691	-0.156602
10.7752	-0.165243
10.7811	-0.174249
10.7874	-0.183268
10.7935	-0.192317
10.7996	-0.20103
10.8057	-0.202482
10.8118	-0.193948
10.8178	-0.184953
10.8239	-0.175908
10.8299	-0.160613
10.8359	-0.145514
10.842	-0.130315
10.848	-0.119185
10.8541	-0.107801
10.8602	-0.0966528
10.8662	-0.0853473
10.8724	-0.0785033
10.8784	-0.0678736
10.8844	-0.0621647
10.8905	-0.0626298
10.8966	-0.0631849
10.9025	-0.0639629
10.9086	-0.0606272
10.9146	-0.0611348
10.9206	-0.0616018
10.9268	-0.0663292
10.9328	-0.0766225
10.9389	-0.081805
10.9449	-0.0821878
10.9511	-0.0864104
10.9571	-0.090607
10.963	-0.100765
10.9691	-0.11103
10.9752	-0.121357
10.9811	-0.131315
10.9872	-0.136944
10.9933	-0.142154
10.9992	-0.152299
11.0054	-0.161883
11.0114	-0.167218
11.0176	-0.171778
11.0237	-0.159736
11.0296	-0.14232
11.0358	-0.124779
11.0418	-0.100693
11.0478	-0.0770036
11.0538	-0.0537153
11.0598	-0.0308018
11.0658	-0.00852982
11.072	0.0131159
11.0779	0.0339057
11.084	0.0440384
11.0901	0.0483969
11.0961	0.0519929
11.1023	0.0445261
11.1083	0.0372646
11.1142	0.0303202
11.1203	0.0238303
11.1262	0.0180063
11.1323	0.0185116
11.1383	0.0156953
11.1442	0.012993
11.1504	0.0106679
11.1563	0.00883105
11.1624	0.0113119
11.1685	0.0135333
11.1746	0.0193948
11.1807	0.0201632
11.1868	0.0202386
11.1926	0.0140928
11.1987	0.00217527
11.2047	-0.00911145
11.2108	-0.0198998
11.217	-0.0302121
11.2229	-0.0404521
11.229	-0.0503827
11.2351	-0.0641521
11.241	-0.0729959
11.2471	-0.0812263
11.253	-0.0887175
11.2591	-0.0864635
11.2652	-0.0849448
11.2712	-0.0842826
11.2774	-0.0841829
11.2835	-0.0844453
11.2895	-0.0909242
11.2956	-0.0929336
11.3016	-0.0949911
11.3075	-0.0973098
11.3136	-0.100071
11.3196	-0.103393
11.3256	-0.106254
11.3317	-0.108598
11.3376	-0.11092
11.3437	-0.112964
11.3498	-0.108878
11.3558	-0.103141
11.3619	-0.0972448
11.3678	-0.0913625
11.374	-0.085406
11.3801	-0.0791835
11.3861	-0.0726925
11.3922	-0.0662302
11.3981	-0.0596553
11.4041	-0.0533095
11.4103	-0.0507832
11.4164	-0.0544566
11.4225	-0.0582111
11.4286	-0.0616718
11.4347	-0.0650855
11.4408	-0.0684213
11.4469	-0.0680987
11.4528	-0.0679152
11.459	-0.0677096
11.4651	-0.0673238
11.471	-0.0632479
11.4772	-0.0588045
11.4832	-0.0544566
11.4893	-0.0503321
11.4953	-0.0540205
11.5013	-0.0578347
11.5076	-0.0652749
11.5137	-0.0617667
11.5197	-0.0582506
11.5258	-0.054765
11.5319	-0.0511652
11.5379	-0.0477019
11.544	-0.0441956
11.5501	-0.0408561
11.5561	-0.0300518
11.5622	-0.0190161
11.5683	-0.00859216
11.5743	-0.015455
11.5804	-0.0221041
11.5863	-0.0289748
11.5925	-0.0359995
11.5986	-0.0428909
11.6045	-0.0497919
11.6107	-0.0507526
11.6169	-0.0552545
11.6228	-0.0600485
11.6289	-0.0647702
11.635	-0.0633969
11.6411	-0.0692878
11.6472	-0.0747209
11.6532	-0.0803671
11.6592	-0.0864644
11.6653	-0.092654
11.6713	-0.104366
11.6775	-0.10678
11.6836	-0.109144
11.6897	-0.111462
11.6958	-0.11365
11.7019	-0.108581
11.7079	-0.103432
11.7139	-0.0979798
11.72	-0.0920592
11.7259	-0.0857692
11.732	-0.0758152
11.7381	-0.0712856
11.7442	-0.0666797
11.7504	-0.0578893
11.7563	-0.0486627
11.7624	-0.0442092
11.7684	-0.0459928
11.7745	-0.0534526
11.7806	-0.0610346
11.7866	-0.0608966
11.7925	-0.0646834
11.7986	-0.0742396
11.8046	-0.0837819
11.8108	-0.0970091
11.8169	-0.0981638
11.823	-0.10255
11.8291	-0.101328
11.8352	-0.101385
11.8411	-0.0970484
11.8472	-0.100413
11.8532	-0.0998896
11.8592	-0.0933469
11.8652	-0.0819635
11.8712	-0.07106
11.8773	-0.0723006
11.8834	-0.0657758
11.8894	-0.0648011
11.8955	-0.0567278
11.9014	-0.0530786
11.9075	-0.0497564
11.9137	-0.0462382
11.9196	-0.0430462
11.9257	-0.0446489
11.9318	-0.0462654
11.9377	-0.0479363
11.9438	-0.0492116
11.9499	-0.0375529
11.9558	-0.0259567
11.9619	-0.0143224
11.9678	-0.00229132
11.974	0.00568482
11.9801	0.0136336
11.986	0.0213453
11.9921	0.0246952
11.998	0.0341803
12.0041	0.0434402
12.0103	0.0458994
12.0163	0.0480194
12.0224	0.0458037
12.0284	0.0434374
12.0343	0.0408205
12.0404	0.0382643
12.0464	0.0362026
12.0526	0.0385388
12.0587	0.0290394
12.0647	0.0247982
12.0708	0.0203683
12.0769	0.0161467
12.083	0.0161866
[truncated: 14,237 more rows]

## Sheet: Fig3f
Time (min)	ΔT (mK)
0.000300002	3.1259
0.0056001	3.1259
0.0107835	3.12562
0.0158836	3.17999
0.0215671	3.26022
0.0270505	3.33846
0.032934	3.338
0.0385174	3.42233
0.0441508	3.42563
0.0494343	3.42303
0.0548844	3.25407
0.0602345	3.20184
0.0655346	3.33769
0.0713347	3.28289
0.0768681	3.28289
0.0829016	3.18876
0.0883017	3.1153
0.0936518	3.03576
0.0989852	2.93174
0.104102	2.93371
0.109202	2.93311
0.114769	2.93266
0.120319	3.02182
0.125486	3.02232
0.130552	3.02228
0.135869	3.02484
0.141103	3.02484
0.146519	3.02314
0.15232	2.94036
0.15752	2.94441
0.162686	2.94476
0.168103	2.94314
0.173653	2.94179
0.17882	2.94569
0.184337	3.00257
0.189637	3.09598
0.195037	3.09598
0.200754	3.17904
0.206071	3.23654
0.211537	3.42748
0.216971	3.42754
0.222538	3.42564
0.227638	3.42769
0.232938	3.51249
0.238338	3.44739
0.243921	3.44739
0.249471	3.39104
0.254788	3.43569
0.260122	3.43499
0.265822	3.43774
0.271072	3.43458
0.276405	3.27996
0.282089	3.1877
0.287539	3.1867
0.292856	3.33205
0.298139	3.33205
0.303406	3.21822
0.308873	3.22219
0.314389	3.29543
0.319889	3.18481
0.325206	3.18164
0.33049	3.24795
0.335973	3.3012
0.341106	3.25444
0.346423	3.25444
0.351923	3.2547
0.357207	3.25245
0.36254	3.12256
0.368107	3.11934
0.37384	3.11568
0.379124	3.1141
0.384391	3.16539
0.389507	3.16539
0.394741	3.10556
0.400291	3.00477
0.405691	3.05549
0.410908	3.00753
0.416441	3.00791
0.421808	3.00862
0.427208	3.12035
0.432558	3.12029
0.437658	3.19817
0.443275	3.19817
0.448875	3.20049
0.454425	3.19948
0.459842	3.08412
0.465259	2.97366
0.470709	2.72852
0.476309	2.72622
0.481642	2.77478
0.487243	2.77195
0.492493	2.7681
0.497859	2.7681
0.503076	2.7674
0.508643	2.81374
0.51426	2.71063
0.51961	2.6658
0.525027	2.66218
0.53056	2.6586
0.53596	2.61189
0.541294	2.54347
0.546577	2.54054
0.552227	2.54054
0.557694	2.54202
0.562927	2.54431
0.568727	2.54401
0.574294	2.54052
0.579711	2.47453
0.585361	2.47504
0.590695	2.47421
0.596045	2.4724
0.601911	2.4724
0.607262	2.47363
0.612695	2.51928
0.618178	2.52286
0.623745	2.57427
0.629312	2.57063
0.634612	2.56875
0.639962	2.5685
0.645429	2.52229
0.650846	2.60913
0.655979	2.60913
0.661279	2.67749
0.666679	2.72453
0.672046	2.72589
0.67778	2.84166
0.683063	2.89331
0.688196	2.88964
0.69343	2.88586
0.69883	2.77889
0.704063	2.77889
0.70938	2.68701
0.71453	2.73166
0.71983	2.68584
0.725297	2.61865
0.730631	2.54924
0.735847	2.5998
0.740981	2.5985
0.746481	2.54239
0.751764	2.54239
0.757014	2.61328
0.762481	2.61528
0.767915	2.6165
0.773248	2.66761
0.778481	2.59359
0.783898	2.59695
0.789182	2.71255
0.794315	2.71025
0.799532	2.71025
0.804832	2.7119
0.810082	2.71364
0.815432	2.76045
0.820966	2.85857
0.826432	2.79918
0.831882	2.69526
0.837466	2.79407
0.842999	2.91756
0.848316	2.85287
0.853666	2.85287
0.85915	2.84852
0.8648	2.79378
0.87005	2.85585
0.875183	2.81126
0.880517	2.81256
0.886417	2.71949
0.891934	2.66549
0.89805	2.66769
0.9033	2.66594
0.908517	2.72625
0.913884	2.72625
0.919351	2.78074
0.924551	2.71317
0.929701	2.77689
0.935084	2.82428
0.940385	2.88957
0.945768	2.93692
0.951168	2.93515
0.956268	2.93743
0.961402	2.98487
0.966485	2.98487
0.971735	2.91557
0.976952	2.91616
0.982419	2.91495
0.987635	2.95946
0.993252	3.04861
0.998486	3.04787
1.00372	2.89742
1.00907	2.84708
1.01435	2.84873
1.01979	2.76193
1.0249	2.76193
1.03054	2.85965
1.03612	2.85829
1.04195	2.74524
1.04757	2.7459
1.05277	2.8845
1.05825	2.8852
1.06352	2.9335
1.06907	2.92938
1.07449	2.80345
1.07962	2.80345
1.08492	2.68223
1.09005	2.68365
1.09569	2.78627
1.10124	2.78987
1.1065	2.85814
1.11174	2.73494
1.11772	2.80321
1.12299	2.86429
1.12815	2.86429
1.13342	2.86634
1.1386	2.86417
1.14426	2.8152
1.14994	2.99194
1.15537	2.98762
1.16079	2.98461
1.16659	2.92415
1.17212	3.00463
1.17761	2.95653
1.18314	2.95653
1.18844	2.95271
1.19392	2.94851
1.19949	2.83492
1.20484	2.89445
1.21059	2.89348
1.21614	2.8917
1.22129	2.94839
1.22637	2.95019
1.23297	2.95223
1.23809	2.95223
1.24326	3.20854
1.24846	3.20598
1.25376	3.08199
1.25911	3.08156
1.26486	3.08202
1.27024	3.08484
1.27559	3.18059
1.28096	3.28431
1.28631	3.28485
1.29156	3.19857
1.29712	3.19954
1.30269	3.19954
1.30811	3.27685
1.31349	3.34119
1.31876	3.29361
1.32396	3.29279
1.32939	3.21075
1.33474	3.11543
1.34011	3.18797
1.34533	3.19159
1.35061	3.19251
1.35589	3.19251
1.36129	3.19275
1.36648	3.19365
1.37183	3.03761
1.37718	2.98473
1.38273	2.98421
1.38796	2.98122
1.39321	3.05355
1.39834	3.10184
1.40354	3.00613
1.40874	3.00613
1.41399	3.00253
1.41956	3.00409
1.42481	2.9547
1.43021	2.95088
1.43556	2.88343
1.44129	2.81694
1.44648	2.87196
1.45168	2.87279
1.45681	2.87279
1.46209	2.9501
1.46738	2.99769
1.47296	2.99629
1.47809	2.99214
1.48348	2.99257
1.48871	3.08786
1.49395	2.98657
1.5007	2.98433
1.50598	2.93164
1.51148	2.82862
1.51666	2.82489
1.52195	2.82489
1.5276	2.82282
1.53318	2.82206
1.5383	2.91842
1.54345	2.99728
1.54871	2.99929
1.55411	3.052
1.55965	3.05256
1.5653	2.97581
1.57055	3.03417
1.576	3.03417
1.58173	3.0316
1.58685	3.03077
1.59198	2.97134
1.59736	2.97385
1.60296	3.03683
1.60833	3.03892
1.61366	3.11835
1.61901	3.12225
1.62436	3.24874
1.62965	3.09336
1.63481	3.09336
1.63993	3.09328
1.64506	3.15816
1.6503	3.15669
1.65565	3.1539
1.66195	3.15005
1.66792	3.0772
1.6735	3.14553
1.67908	3.22957
1.68458	3.23156
1.68983	3.23542
1.69503	3.23403
1.70027	3.23158
1.70535	3.23158
1.71042	3.13481
1.71592	3.08301
1.72135	3.07911
1.7275	2.92216
1.73277	2.85819
1.73808	2.76742
1.74343	2.76905
1.74862	2.85892
1.7538	2.86079
1.75897	2.85992
1.76427	2.85992
1.76992	2.86315
1.77523	3.04653
1.78068	3.13958
1.7863	3.09578
1.79162	3.09276
1.79695	3.13955
1.80248	3.14266
1.80825	3.14311
1.81362	3.14555
1.81907	3.06579
1.82427	3.06579
1.8296	3.06362
1.83515	3.06598
1.84042	3.22343
1.84552	3.22334
1.85069	3.17761
1.85597	3.18098
1.86165	3.18252
1.86699	3.1821
1.8722	3.1821
1.8777	3.08702
1.88322	2.9474
1.8888	2.89789
1.8939	2.89997
1.89945	2.90368
1.90529	3.06765
1.91097	3.07189
1.91632	3.19394
1.9217	3.26954
1.9269	3.26954
1.93222	3.27041
1.9379	3.3268
1.94347	3.32654
1.94884	3.32374
1.95424	3.40055
1.9596	3.40225
1.96502	3.32127
1.97079	3.19171
1.97637	3.13933
1.98162	3.13933
1.98754	3.1363
1.9929	3.08167
1.99824	3.15955
2.00395	3.15552
2.00932	3.04707
2.01505	3.11678
2.02054	3.11437
2.02577	3.06216
2.03099	3.06493
2.03646	3.06493
2.04187	3.0627
2.04702	3.05992
2.05222	2.95924
2.05752	2.95906
2.06281	2.85082
2.06834	2.73286
2.07372	2.73414
2.07891	2.59159
2.08461	2.66366
2.08996	2.77282
2.09584	2.77282
2.10112	2.76896
2.10669	2.69028
2.11207	2.68841
2.11719	2.62444
2.12234	2.67416
2.12777	2.67173
2.13324	2.62123
2.13851	2.62404
2.14392	2.67402
2.14914	2.67402
2.15444	2.67335
2.15981	2.67256
2.16526	2.66828
2.17036	2.6038
2.17536	2.71779
2.18069	2.71379
2.18592	2.77493
2.19116	2.77265
2.19648	2.76957
2.20211	2.76724
2.20741	2.87064
2.21289	2.87064
2.21833	2.86962
2.22361	2.75198
2.22881	2.61039
2.23409	2.61159
2.23929	2.68938
2.24509	2.75471
2.25046	2.69074
2.25601	2.7829
2.26126	2.7829
2.26664	2.78134
2.27194	2.78194
2.27724	2.73175
2.28256	2.64146
2.28821	2.54958
2.29383	2.59627
2.29926	2.53731
2.30458	2.59186
2.31001	2.59186
2.31556	2.64042
2.32113	2.73422
2.32638	2.7894
2.33159	2.79044
2.33736	2.79253
2.34258	2.79129
2.34803	2.78827
2.35373	2.78527
2.35914	2.87963
2.36426	2.87963
2.36968	2.87646
2.37518	2.87361
2.38065	2.86942
2.38586	2.86866
2.391	2.86506
2.39671	2.86141
2.40208	2.78058
2.40721	2.77928
2.4125	2.69058
2.41765	2.69058
2.42301	2.69067
2.42836	2.68935
2.43398	2.68672
2.43903	2.58479
2.44416	2.58772
2.44951	2.49445
2.45496	2.49579
2.46075	2.57368
2.46598	2.57597
2.47171	2.57597
2.47726	2.66877
2.48263	2.67182
2.48805	2.71752
2.49365	2.71398
2.49885	2.7147
2.5041	2.71365
2.5095	2.63687
2.5152	2.63663
2.52078	2.63663
2.5259	2.59225
2.5312	2.59086
2.5366	2.68
2.54205	2.684
2.54743	2.83403
2.5527	2.83069
2.55795	2.74109
2.56318	2.74009
2.56853	2.79008
2.57387	2.73864
2.57905	2.73864
2.58433	2.73954
2.58948	2.74141
2.5947	2.64812
2.59997	2.64766
2.6055	2.59775
2.61073	2.59374
2.61633	2.59346
2.62205	2.4975
2.6274	2.40037
2.63278	2.39681
2.63817	2.39681
2.64375	2.4544
2.64895	2.33534
2.65408	2.33847
2.6592	2.42068
2.66443	2.57933
2.67018	2.57509
2.67565	2.51595
2.68125	2.51348
2.68675	2.51348
2.69232	2.44566
2.69762	2.51781
2.70292	2.43735
2.70823	2.43816
2.71372	2.51983
2.71947	2.43614
2.72489	2.39094
2.7307	2.38871
2.73609	2.39248
2.74145	2.39248
2.74707	2.39189
2.75269	2.45973
2.75775	2.46407
2.76282	2.40097
2.7681	2.4677
2.7737	2.46462
2.77905	2.41132
2.78449	2.41132
2.78972	2.34445
2.79507	2.3926
2.80059	2.39583
2.80602	2.39872
2.81144	2.40217
2.81702	2.5436
2.8224	2.54142
2.82775	2.59117
2.83302	2.68782
2.83849	2.76431
2.84395	2.82905
2.84954	2.74341
2.85512	2.74341
2.86082	2.67021
2.86612	2.72058
2.87165	2.72151
2.87704	2.72494
2.88314	2.77439
2.88859	2.85832
2.89407	2.86102
2.89942	2.90783
2.90496	2.90822
2.91036	2.7852
2.91606	2.7852
2.92111	2.78457
2.92621	2.78885
2.93137	2.87114
2.93671	2.8685
2.94199	2.86544
2.94739	2.86537
2.95281	2.86125
2.95807	2.81392
2.96347	2.81392
2.96889	2.81416
2.97447	2.81502
2.97989	2.81158
2.98539	2.72172
2.99087	2.72215
2.99617	2.77116
3.00127	2.87181
3.00661	2.87329
3.01202	2.77068
3.01739	2.77325
3.02262	2.77325
3.02799	2.7113
3.03314	2.7112
3.03832	2.77085
3.04391	2.77426
3.04922	2.77709
3.05456	2.77883
3.06001	2.69392
3.06546	2.57887
3.07096	2.57703
3.07624	2.48173
3.08139	2.47922
3.08766	2.47922
3.09301	2.47967
3.09916	2.48065
3.10473	2.48485
3.10983	2.57933
3.11494	2.5772
3.12059	2.5727
3.12599	2.56933
3.13109	2.6189
3.13628	2.68946
3.14151	2.68946
3.14669	2.68717
3.15191	2.77902
3.15749	2.77555
3.16303	2.77569
3.16834	2.87503
3.17376	2.87573
3.17963	2.87382
3.18484	2.87765
3.19029	2.87754
3.19576	2.87754
3.20126	2.77939
3.20636	2.88367
3.21153	2.88169
3.21708	2.88028
3.22258	2.82855
3.22788	2.82486
3.23316	2.7693
3.23841	2.86662
3.24378	2.91406
3.2492	2.91406
3.2545	2.9709
3.25963	2.96706
3.2648	2.91585
3.27	2.91266
3.27541	2.78515
3.28118	2.73106
3.2866	2.73303
3.29176	2.65115
3.297	2.65115
3.30288	2.71729
3.30821	2.76176
3.31346	2.82616
3.31891	2.8224
3.32481	2.76564
3.33013	2.82162
3.33545	2.82093
3.3409	2.75215
3.34728	2.69087
3.35288	2.69447
3.35848	2.69447
3.36383	2.77241
3.36933	2.77605
3.37481	2.77395
3.38055	2.69741
3.38606	2.6959
3.39118	2.69545
3.39643	2.69479
3.4016	2.69618
3.40673	2.69618
3.41173	2.74251
3.4173	2.63228
3.423	2.63134
3.42838	2.62697
3.43357	2.52252
3.4388	2.51993
3.4442	2.52066
3.44958	2.44904
3.45492	2.45252
3.46113	2.45252
3.46655	2.53022
3.47182	2.53066
3.47713	2.60657
3.48262	2.54748
3.48795	2.63167
3.49325	2.63194
3.49857	2.63419
3.50388	2.56209
3.50918	2.45829
3.5145	2.45829
3.51972	2.45781
3.525	2.30799
3.53057	2.39257
3.53602	2.45099
3.54137	2.5114
3.54642	2.58318
3.55182	2.71995
3.55728	2.80583
3.56295	2.80892
3.56827	2.86834
3.57348	2.86834
3.5797	2.86648
3.58495	2.86432
3.59085	2.86359
3.59669	2.86528
3.60194	2.86065
3.60744	2.69705
3.61295	2.61777
3.61835	2.61548
3.62354	2.61599
3.62867	2.61599
3.63389	2.61787
3.63949	2.61785
3.64512	2.56617
3.6506	2.67729
3.65607	2.6741
3.66165	2.67051
3.66695	2.66643
3.67257	2.56324
3.67789	2.56324
3.68322	2.60744
3.68839	2.66405
3.69357	2.66833
3.69874	2.7381
3.70427	2.65161
3.71027	2.65266
3.71575	2.54487
3.72147	2.68
3.72657	2.67629
3.73182	2.58441
3.73732	2.58441
3.74292	2.64212
3.74824	2.6414
3.75355	2.6399
3.75862	2.64298
3.76372	2.74725
3.7691	2.75091
3.77474	2.80877
3.78014	2.80551
3.78537	2.80147
3.79066	2.79874
3.79607	2.79874
3.80241	2.73209
3.80777	2.78366
3.81377	2.78001
3.81919	2.86234
3.82467	2.85836
3.82994	2.85379
3.83542	2.7973
3.84074	2.71755
3.84624	2.71802
3.85161	2.71802
3.85661	2.71623
3.86236	2.66387
3.86791	2.71242
3.87352	2.71137
3.87856	2.79348
3.88379	2.78998
3.88904	2.78853
3.89451	2.78829
3.90016	2.78829
3.90572	2.79003
3.91101	2.85206
3.91679	2.85054
3.92214	2.90991
3.92737	2.99893
3.93282	2.99983
3.93851	2.9489
3.94359	3.02059
3.94886	3.02059
3.95448	3.02024
3.95998	3.01905
3.96539	3.01849
3.97058	3.02245
3.97614	3.09065
3.98168	3.09079
3.98688	3.09049
3.99236	2.97874
3.99798	3.02506
4.00371	3.02506
4.00879	3.10254
4.01418	3.04906
4.01986	3.05002
4.02533	2.96755
4.03058	2.96648
4.03586	2.87702
4.04173	2.87917
4.04701	2.96059
4.05283	2.96308
4.05851	2.96308
4.06381	2.96248
4.06924	2.95845
4.07474	2.9622
4.08008	2.9584
4.08529	2.96235
4.09058	3.06008
4.09596	3.06126
4.10161	3.12088
4.10698	3.11677
4.11228	3.11677
4.11773	3.02218
4.12333	3.02093
4.12906	3.0167
4.13456	3.06411
4.14001	2.98599
4.14545	2.98224
4.15063	2.97855
4.15651	2.97409
4.16205	2.97296
4.1672	2.97531
4.17253	2.97531
4.17793	2.97182
4.18326	2.85756
4.18896	2.85731
4.19406	2.93385
4.19936	2.93239
4.20503	3.03063
4.21031	3.0965
4.21561	3.09799
4.22118	2.9999
4.22696	2.9999
4.2323	2.95339
4.23771	2.95667
4.24331	3.01895
4.24863	3.02029
4.25398	3.02226
4.2596	3.12558
4.26528	3.1851
4.27061	3.18169
4.2759	3.18169
4.28136	3.06202
4.28678	3.06434
4.29261	3.12879
4.29833	3.12837
4.30393	3.1266
4.30915	3.04853
4.31472	3.09385
4.32052	3.08966
4.32595	3.09249
4.33128	3.13873
4.33653	3.14084
4.34265	3.13919
4.34785	3.13919
4.3533	3.07191
4.35867	3.06965
4.36423	3.06864
4.3698	3.02375
4.37545	3.02457
4.38055	3.02215
4.38578	3.02319
4.39108	3.09625
4.39638	3.09625
4.40188	3.09975
4.40723	3.09797
4.41235	3.10148
4.41755	3.16674
4.42327	3.16473
4.4286	3.16593
4.4342	3.16474
4.4393	3.16158
4.44442	3.16158
4.44998	3.09431
4.45563	3.13799
4.46098	3.13608
4.46608	3.05881
4.47158	3.05723
4.47715	3.19447
4.4823	3.1129
4.48757	3.1128
4.4929	3.11253
4.4982	3.11253
4.50362	3.11416
4.50912	3.26503
4.51415	3.26459
4.51945	3.26708
4.52485	3.31912
4.53025	3.38853
4.53587	3.38665
4.54097	3.38989
4.54625	3.38989
4.55152	3.394
4.55685	3.398
4.56229	3.47135
4.56739	3.38089
4.57257	3.38044
4.5778	3.37742
4.58317	3.28064
4.58884	3.27736
4.59432	3.18729
4.59944	3.18729
4.60492	3.12341
4.6103	3.12729
4.6157	3.17395
4.6212	3.17751
4.62665	3.17833
4.63202	3.31571
4.63737	3.37735
4.64259	3.37368
4.64822	3.25195
4.65371	3.33541
4.65914	3.33541
4.66437	3.33579
4.66954	3.44327
4.67501	3.39523
4.68066	3.31742
4.68599	3.31363
4.69117	3.36558
4.69649	3.48089
4.70174	3.48344
4.70701	3.40451
4.71231	3.40119
4.71746	3.32947
4.72282	3.32947
4.72831	3.32534
4.73404	3.23359
4.73956	3.17885
4.74551	3.10271
4.75077	2.98482
4.75632	2.98696
4.76151	2.98608
4.76676	3.03401
4.77261	3.03208
4.77787	3.03208
4.78331	3.03391
4.78872	2.97244
4.79457	2.9756
4.79986	3.13143
4.80584	3.23761
4.81131	3.16562
4.81676	3.10971
4.82216	3.10971
4.82749	3.1069
4.83266	3.10244
4.83796	2.92573
4.84434	2.92427
4.84991	2.92137
4.85546	3.00666
4.86079	3.00843
4.86613	3.01267
4.87124	2.94182
4.87639	2.83881
4.88179	2.77835
4.88751	2.77862
4.89289	2.77862
4.89811	2.77898
4.90329	2.72518
4.90874	2.81705
4.91434	2.82068
4.91964	2.74323
4.92483	2.74045
4.93009	2.84131
4.93556	2.91012
4.94146	2.91012
4.94668	2.9068
4.95209	2.84161
4.95783	2.8412
4.96298	2.84303
4.96856	2.70348
4.97396	2.70317
4.97941	2.64562
4.98471	2.64616
4.98991	2.72663
4.99509	2.73027
5.00051	2.73299
5.00635	2.73401
5.01168	2.73401
5.0173	2.67209
5.02268	2.60361
5.02801	2.71355
5.03341	2.71152
5.03908	2.70702
5.04448	2.6406
5.05008	2.64038
5.0554	2.64038
5.0607	2.64205
5.06596	2.63957
5.07133	2.64285
5.0766	2.53878
5.08195	2.39123
5.0876	2.50625
5.09338	2.58501
5.09878	2.58476
5.1044	2.58798
5.10978	2.58798
5.11516	2.66215
5.12041	2.73418
5.12605	2.64862
5.1313	2.64521
5.13645	2.70323
5.14181	2.76415
5.14746	2.81761
5.1531	2.94297
5.15835	2.89744
5.16368	2.89744
5.1692	2.89861
5.17458	2.8995
5.1796	2.89659
5.1848	2.85173
5.19017	2.7827
5.19543	2.83576
5.20077	2.83972
5.20613	2.83591
5.21122	2.83591
5.2166	2.7287
5.22282	2.72582
5.22788	2.77888
5.2331	2.77474
5.23855	2.71968
5.2441	2.72308
5.24952	2.86303
5.25478	2.86303
5.25992	2.91866
5.26522	2.99422
5.27095	2.85445
5.27627	2.92363
5.2815	2.989
5.2867	2.99249
5.29193	2.99223
5.29773	2.99067
5.30308	2.98753
5.30825	2.98753
5.31345	2.98702
5.31873	2.98371
5.32423	2.91405
5.32952	2.99671
5.33487	2.99616
5.34012	2.93936
5.34543	2.83311
5.3507	2.83716
5.35622	2.84078
5.36149	2.84126
5.36662	2.84126
5.37177	2.84591
5.37765	2.84441
5.38292	2.73909
5.38814	2.74289
5.3934	2.58978
5.39864	2.58906
5.40394	2.45063
5.40922	2.34085
5.41454	2.34085
5.42037	2.20318
5.4258	2.04034
5.4313	1.7878
5.43649	1.45415
5.44169	1.15249
5.4469	0.826779
5.45225	0.472782
5.45762	0.472782
5.46327	0.0914385
5.46857	-0.255842
5.47397	-0.417831
5.4795	-0.421764
5.48477	-0.424333
5.48999	-0.687682
5.49515	-1.16271
5.5003	-1.50945
5.50574	-1.86092
5.51119	-2.1878
5.51637	-2.1878
5.52174	-2.47617
5.52681	-2.71846
5.53201	-2.94991
5.53769	-3.19362
5.54299	-3.37492
5.54826	-3.45811
5.55352	-3.51273
5.55866	-3.56088
5.56407	-3.56088
5.56934	-3.56143
5.57539	-3.51742
5.58061	-3.63184
5.58606	-3.6361
5.59137	-3.69864
5.59689	-3.58663
5.60209	-3.58241
5.60736	-3.58241
5.61269	-3.42705
5.61811	-3.36212
5.62346	-3.12715
5.62862	-3.04777
5.63384	-2.9609
5.63916	-2.86327
5.64479	-2.79007
5.64997	-2.63877
5.65519	-2.63877
5.66042	-2.40997
5.66572	-2.40997
5.67129	-2.2534
5.67677	-2.04383
5.68199	-1.93709
5.68727	-1.88248
5.69252	-1.80354
5.69782	-1.73254
5.70323	-1.73477
5.70836	-1.73477
5.71346	-1.83491
5.71868	-1.72841
5.72383	-1.7325
5.72903	-1.73469
5.73454	-1.73455
5.73989	-1.46068
5.74513	-1.33549
5.75041	-1.33265
5.75591	-1.33265
5.76159	-1.22085
5.76689	-1.10774
5.77206	-1.1622
5.77719	-1.02282
5.78243	-0.908977
5.78769	-0.7932
5.79311	-0.687932
5.79836	-0.623145
5.80349	-0.486791
5.80859	-0.426357
5.81376	-0.426357
5.81911	-0.306876
5.82448	-0.232698
5.82984	-0.185099
5.83499	-0.232558
5.84016	-0.232558
5.84536	-0.146008
5.85046	-0.205439
5.85593	-0.202106
5.86144	-0.252732
5.86666	-0.249337
5.87198	-0.244687
5.87711	-0.244213
5.88221	-0.244213
5.88831	-0.243115
5.89351	-0.155209
5.89855	-0.159041
5.90375	-0.345897
5.90885	-0.346037
5.9139	-0.346668
5.9192	-0.414383
5.9245	-0.410895
5.92988	-0.339521
5.93533	-0.339521
5.94041	-0.288076
5.94553	-0.341634
5.9507	-0.343412
5.95615	-0.342835
5.96148	-0.24912
5.96683	-0.245127
5.97231	-0.244876
5.97761	-0.244876
5.98298	-0.247485
5.98836	-0.247139
5.99343	-0.243231
5.99861	-0.298127
6.00378	-0.224997
6.00893	-0.338193
6.01426	-0.339133
6.01975	-0.338508
6.0252	-0.338508
6.03028	-0.256541
6.03643	-0.212866
6.04186	-0.210566
6.04705	-0.209915
6.05273	-0.212861
6.05822	-0.280278
6.06403	-0.132088
6.06933	-0.0582043
6.07502	-0.0582043
6.08058	-0.058593
6.08588	-0.128743
6.09145	-0.127519
6.09683	-0.127815
6.10225	-0.129844
6.10738	-0.126102
6.11292	-0.121766
6.11842	-0.122791
6.12358	-0.125969
6.12868	-0.124555
6.13387	-0.121233
6.13925	-0.121233
6.14468	-0.195104
6.15015	-0.302017
6.15563	-0.351902
6.16088	-0.349845
6.16663	-0.352702
6.17203	-0.357144
6.17722	-0.357712
6.18243	-0.360769
6.1878	-0.425505
6.1933	-0.425505
6.19897	-0.354811
6.2043	-0.351747
6.2096	-0.354134
6.21487	-0.430891
6.22033	-0.430302
6.22538	-0.429502
6.23059	-0.432044
6.23582	-0.359547
6.24124	-0.359547
6.24692	-0.239749
6.25212	-0.240228
6.25729	-0.304922
6.26339	-0.349895
6.2695	-0.199389
6.27515	-0.201064
6.2803	-0.197807
6.28562	-0.24537
6.29194	-0.290025
6.2971	-0.290025
6.30247	-0.407439
6.30772	-0.403489
6.31332	-0.237909
6.31867	-0.237308
6.32382	-0.235384
6.3291	-0.152499
6.33419	-0.084896
6.33952	-0.188837
6.34467	-0.187586
6.35017	-0.187586
6.35545	-0.185301
6.36074	-0.182486
6.36614	-0.179613
6.37179	-0.180565
6.377	-0.240383
6.38272	-0.307134
6.38837	-0.184986
6.39385	-0.184986
6.39907	-0.0135635
6.40536	-0.0588649
6.41091	-0.062292
6.41634	-0.0636402
6.42172	-0.14222
6.42721	-0.142221
6.43261	-0.061741
6.43837	-0.0596262
6.44396	-0.0596262
6.44901	0.14036
6.45421	0.141804
6.45962	0.143535
6.46534	0.14778
6.47082	0.146772
6.47611	0.24607
6.48187	0.242662
6.48731	0.168718
6.49266	0.16701
6.49806	0.16701
6.50376	0.286411
6.50894	0.43965
6.51421	0.439845
6.51997	0.436689
6.52537	0.433311
6.53071	0.435666
6.53607	0.524344
6.54124	0.522562
6.54661	0.525153
6.55197	0.525153
6.55742	0.608679
6.56264	0.497245
6.56807	0.500971
6.57429	0.505428
6.57941	0.580368
6.58478	0.582569
6.59034	0.580583
6.59581	0.521473
6.60096	0.521473
6.60674	0.522001
6.61214	0.415302
6.61746	0.419573
6.62268	0.420044
6.62791	0.34543
6.63361	0.345373
6.63899	0.237973
6.64416	0.122784
6.64933	0.122784
6.65498	0.119658
6.66041	0.220587
6.66564	0.3083
6.67094	0.246239
6.67634	0.242413
6.68166	0.243831
6.68728	0.245703
6.69264	0.136503
6.69794	0.136503
6.70334	0.183261
6.70876	0.179983
6.71421	0.0842475
6.71951	0.217523
6.72503	0.0878134
6.73063	0.0907013
6.73613	0.163279
6.74159	0.163472
6.74704	0.0863802
6.75233	0.0863802
6.75776	0.134321
6.76315	0.269408
6.76853	0.12793
6.77405	0.203115
6.77966	0.111079
6.78501	0.112205
6.79051	0.270494
6.79568	0.270363
6.80131	0.439009
6.80676	0.439009
6.81215	0.441353
6.81736	0.44092
6.82266	0.355225
6.82776	0.263188
6.83318	0.331941
6.8386	0.328482
6.84401	0.281332
6.84921	0.284872
6.85495	0.284872
6.86031	0.33296
6.86736	0.387044
6.87278	0.31912
6.87836	0.217211
6.88388	0.217776
6.88928	0.27726
6.8947	0.217453
6.90081	0.213799
6.90611	0.213799
6.91131	0.286713
6.91675	0.286596
6.92226	0.0606492
6.92766	0.0584921
6.93298	0.117605
6.93822	0.118228
6.94348	0.119374
6.94897	0.0570052
6.95423	0.128278
6.95955	0.128278
6.96523	0.0741017
6.97093	0.0753993
6.9763	-0.0105953
6.98153	0.0604362
6.98687	-0.0406047
6.99252	0.0127409
6.99783	0.0683739
7.0031	0.0707396
7.00843	0.0707396
7.01412	0.0733247
7.0193	0.0752348
7.02455	0.149598
7.0298	0.265689
7.0351	0.312259
7.04103	0.313715
7.04648	0.316103
7.05195	0.318411
7.05777	0.318848
7.06295	0.318848
7.06823	0.248911
7.07405	0.248567
7.07933	0.307665
7.08462	0.244143
7.09012	0.395267
7.0955	0.4389
7.10092	0.439311
7.10655	0.441912
7.11189	0.445655
7.11745	0.445655
7.12294	0.376762
7.12859	0.375731
7.1342	0.376681
7.1393	0.461838
7.14457	0.457651
7.14975	0.454452
7.1553	0.347107
7.16079	0.271502
7.16612	0.271502
7.17145	0.269858
7.1773	0.205798
7.1828	0.126631
7.18805	0.04118
7.19314	0.0983283
7.19857	0.0103259
7.204	-0.0522221
7.20935	-0.0504647
7.21464	-0.0504647
7.22002	-0.0517147
7.22537	-0.00504812
7.23079	-0.00536313
7.23624	-0.050644
7.24144	-0.131954
7.24657	-0.128928
7.25232	-0.124918
7.25804	-0.124918
7.26339	-0.0595128
7.26884	-0.0595128
7.2744	-0.111975
7.2797	-0.112757
7.28532	-0.16742
7.29111	-0.168802
7.29656	-0.248551
7.30226	-0.18871
7.30784	-0.187417
7.31322	-0.187417
7.31869	-0.188348
7.32457	-0.135709
7.32992	-0.136109
7.33574	-0.135428
7.34196	-0.0825998
7.34732	-0.0815348
7.35264	-0.127738
7.35814	-0.127738
7.36332	-0.0707053
7.36847	-0.0740085
7.37391	-0.0759754
7.37961	-0.0722646
7.38487	0.0475893
7.39036	0.0461896
7.39594	0.127514
7.40136	0.127004
7.40679	0.127004
7.41207	0.0591513
7.41774	0.0603612
7.42316	0.155005
7.42827	0.155141
7.43359	0.157213
7.43896	0.280657
7.44461	0.416706
7.44979	0.498161
7.45556	0.498161
7.46151	0.494175
7.46663	0.437345
7.47343	0.355828
7.47899	0.243264
7.48446	0.244518
7.48976	0.104956
7.49509	0.10879
7.50039	0.109217
7.50604	0.174703
7.51128	0.174703
7.51638	0.176254
7.52164	0.175346
7.52694	0.177202
7.53238	0.177189
7.53794	0.173322
7.54323	0.113029
7.54831	0.169226
7.55386	0.168945
7.55919	0.169599
7.56469	0.169599
7.56996	0.16896
7.57508	0.23942
7.58033	0.158985
7.58553	0.204701
7.59129	0.20193
7.59683	0.204845
7.60201	0.342676
7.60728	0.341716
7.61273	0.393334
7.61798	0.393334
7.62323	0.461026
7.62831	0.457908
7.63408	0.45514
7.63946	0.531864
7.64476	0.533289
7.64981	0.536629
7.65495	0.592872
7.66005	0.534919
7.66536	0.534919
7.67058	0.531287
7.67595	0.402239
7.68125	0.399879
7.6867	0.326156
7.692	0.324696
7.69728	0.171176
7.70286	0.171346
7.70816	0.172202
7.7138	0.172202
7.71921	0.168767
7.72495	0.168522
7.73033	0.168986
7.73568	0.170259
7.74131	0.125992
7.74676	0.0784757
7.75196	0.0207632
7.75755	0.0230612
7.763	0.102487
7.76838	0.105726
7.77361	0.101708
7.77888	0.0998349
7.78421	0.0998349
7.78968	0.0479545
7.79508	-0.0112445
7.8002	-0.0729671
7.80548	-0.0133532
7.81077	-0.176691
7.81613	-0.248475
7.8218	-0.162118
7.82695	-0.161514
7.83345	-0.159278
7.83885	-0.159278
7.8441	-0.156849
7.84952	-0.0951112
7.85497	-0.0443168
7.86037	-0.117664
7.86573	-0.0391823
7.87147	-0.0407068
7.87815	-0.0416867
7.88338	-0.0418303
7.8887	-0.0877119
7.89393	-0.0877119
7.89917	-0.142105
7.90478	-0.0102489
7.9102	-0.00886316
7.91577	-0.0619513
7.92128	0.0239133
7.92655	0.10876
7.93198	0.105804
7.93718	0.0524126
7.94307	0.0524126
7.94847	0.0498572
7.95375	0.130513
7.9597	0.0776934
7.96498	0.128255
7.96998	0.125233
7.97533	0.125582
7.9806	0.123448
7.98615	0.121163
7.99174	0.0683368
7.99695	0.0717561
8.00247	0.157386
8.008	0.0946455
8.01379	0.00619891
8.019	0.00999912
8.02447	0.107563
8.02992	0.0210385
8.03507	0.0210385
8.04067	0.022251
8.04622	0.0201057
8.05162	0.0212505
8.05694	0.0228696
8.06227	0.0227723
8.06747	0.0270603
8.07307	0.0316319
8.07847	0.11294
8.08357	0.0579436
8.08889	0.00518844
8.09445	0.00518844
8.10004	-0.0927787
8.10535	-0.209213
8.1107	-0.204916
8.1161	-0.203095
8.12177	-0.205922
8.12699	-0.130866
8.1322	-0.131624
8.13745	-0.129535
8.14279	-0.0612781
8.14825	-0.0612781
8.15379	-0.12639
8.15906	-0.206455
8.16442	-0.204585
8.17001	-0.146855
8.17541	-0.144128
8.18081	-0.219039
8.18602	-0.219631
8.19147	-0.217027
8.19696	-0.14768
8.20231	-0.147765
8.20766	-0.201592
8.21321	-0.370232
8.21889	-0.42547
8.22432	-0.423658
8.23034	-0.423658
8.23567	-0.419135
8.24109	-0.267243
8.24644	-0.312361
8.25206	-0.426304
8.25739	-0.484592
8.26312	-0.483252
8.26857	-0.387513
8.27377	-0.383252
8.27961	-0.246817
8.28521	-0.246817
8.29039	-0.310141
8.29561	-0.251275
8.30069	-0.204902
8.30606	-0.109145
8.31154	-0.109253
8.31684	-0.109334
8.32214	-0.0497439
8.32751	-0.0940789
8.33284	-0.23132
8.33816	-0.229119
8.34348	-0.229119
8.34888	-0.168478
8.35408	-0.170246
8.35918	-0.171011
8.36456	-0.172856
8.36998	-0.0502396
8.37528	-0.0468438
8.38063	0.0320207
8.38566	0.034121
8.39096	0.0329016
8.39636	0.0349496
8.40169	-0.0162227
8.40698	-0.0137903
8.41223	0.0394967
8.41773	0.0388885
8.42334	0.0388885
8.42879	-0.0382321
8.43398	-0.0372879
8.43928	0.0132509
8.44453	0.010151
8.44986	0.00781411
8.45524	-0.140188
8.46039	-0.144528
8.46564	-0.230396
8.47093	-0.160363
8.47628	-0.160363
8.48153	-0.0166219
8.48694	-0.0171765
8.49313	-0.103708
8.49854	-0.177726
8.50371	-0.179268
8.50904	-0.269541
8.51423	-0.213204
8.51943	-0.168288
8.52498	-0.171706
8.53071	-0.173362
8.53583	-0.173362
8.54121	-0.243715
8.54655	-0.307865
8.55196	-0.311982
8.55731	-0.445396
8.56248	-0.447984
8.56778	-0.388415
8.57336	-0.388945
8.57866	-0.391972
8.58375	-0.39548
8.58895	-0.394947
8.5941	-0.394947
8.59953	-0.322524
8.60515	-0.324516
8.61051	-0.256936
8.61578	-0.255016
8.62156	-0.252756
8.6272	-0.248748
8.63278	-0.0663501
8.63806	-0.064344
8.64355	0.0247213
8.64898	0.0222649
8.6543	0.0222649
8.65988	-0.0399886
8.66541	-0.0372766
8.67086	0.111348
8.67628	0.0672339
8.68185	0.0643246
8.68717	0.192945
8.69253	0.190343
8.69777	0.18676
8.70308	0.183095
8.70872	0.178372
8.7139	0.178372
8.71912	0.0620004
8.72442	0.0171576
8.72972	0.0807139
8.73502	0.0816698
8.74045	0.132268
8.74565	0.13125
8.75082	0.130536
8.75602	0.0468183
8.76138	0.043553
8.76698	0.043553
8.77228	0.0456617
8.77747	0.0448545
8.78362	0.0437572
8.78903	0.131274
8.79428	0.13027
8.79985	0.0509567
8.80562	0.0509091
8.81078	0.0468314
8.8159	0.0468314
8.82137	-0.020214
8.82673	-0.0182747
8.83202	-0.0920174
8.83755	-0.0896561
8.84272	0.0119716
8.84843	0.0863758
8.85395	0.0881302
8.85915	0.0880329
8.86437	0.0853348
8.86977	0.0853348
8.87539	0.24008
8.88077	0.236107
8.88595	0.23461
8.89139	0.189075
8.89694	0.190698
8.9022	0.188087
8.90747	0.0821088
8.91257	0.083059
8.91777	0.0390993
8.92374	0.0390993
8.92905	0.037789
8.9342	0.034714
8.93937	0.0371293
8.94462	-0.0104391
8.94987	-0.200612
8.95532	-0.142932
8.96059	-0.222283
8.96595	-0.224285
8.97117	-0.224285
8.97649	-0.153911
8.98222	-0.150705
8.98745	-0.0805823
8.99252	-0.0802882
8.99799	0.0917358
9.00332	0.0938794
9.00902	0.09405
9.01467	0.0903239
9.02022	0.0903021
9.0256	0.0874426
9.03075	0.0874426
9.03591	0.0898667
9.04107	0.141476
9.04631	0.0878165
9.05197	0.133142
9.05729	0.240499
9.06247	0.180494
9.06751	0.176559
9.07269	0.179015
9.07779	0.182805
9.08299	0.244751
9.08837	0.152743
9.09372	0.0969714
9.09899	0.0494693
9.10407	-0.00334523
9.10914	-0.00334523
9.11421	-0.0530529
9.11941	-0.0518347
9.12454	-0.0073217
9.12969	0.0570553
9.13489	0.0581788
9.14037	0.0558058
9.14566	0.054972
9.15097	-0.0426989
9.15616	-0.0468429
9.16141	-0.0500794
9.16666	-0.0500794
9.17216	-0.0480223
9.17767	-0.0488726
9.18284	-0.049641
9.18812	-0.0520236
9.19354	-0.0553683
9.19906	-0.0549211
9.20439	-0.0595992
9.20976	-0.143752
9.21499	-0.145542
9.22038	-0.0714182
9.22578	-0.157558
9.23094	-0.0630311
9.23613	-0.0188877
9.24146	0.0467193
9.24676	0.0467193
9.25213	-0.00359566
9.25749	0.0496678
9.26259	0.0969767
9.26821	0.0988506
9.27363	0.0973004
9.28053	0.162321
9.28599	0.0613049
9.29133	-0.0369227
9.29653	-0.0369227
9.30194	-0.0359262
9.30741	-0.0335379
9.31244	0.0680703
9.31779	0.0670537
9.32289	0.0686039
9.32803	0.0701104
9.33368	0.0705044
9.33909	0.0746624
9.34456	0.0794949
9.34984	0.0794949
9.35554	0.0828972
9.36098	0.0850983
9.36609	0.0834395
9.37129	0.0151013
9.37651	0.0170284
9.38181	-0.0304222
9.38738	-0.077307
9.39281	-0.139754
9.39813	-0.221072
9.40346	-0.14897
9.40913	-0.14897
9.41491	-0.146523
9.42051	-0.0424673
9.42601	-0.0446161
9.4311	-0.159036
9.4364	-0.0617401
9.44175	-0.0605808
9.4472	-0.0622794
9.45261	-0.133275
9.45783	-0.0880653
9.463	-0.0880653
9.46826	-0.148413
9.474	-0.144567
9.47943	-0.0779754
9.4846	-0.080184
9.48973	-0.0786006
9.49511	-0.0819091
9.50045	-0.148287
9.506	-0.143945
9.51145	-0.0871133
9.51695	-0.0899929
9.52265	-0.0918119
9.52785	-0.0266595
9.5331	-0.0290754
9.53893	0.0920569
9.54441	0.0920569
9.54953	-0.107062
9.5548	-0.106539
9.56006	-0.237427
9.56547	-0.16104
9.57092	-0.163798
9.57628	-0.160463
9.58143	-0.0373677
9.58695	-0.0388603
9.59248	-0.0415275
9.59787	-0.148291
9.60308	-0.148664
9.60905	-0.102497
9.61432	-0.0994337
9.61952	-0.0994337
9.62482	4.31074e-05
9.63005	0.00358197
9.63533	0.00233719
9.641	-0.0815077
9.6461	-0.0813419
9.65125	-0.0841818
9.6564	-0.0818746
9.66297	-0.0240456
9.66818	-0.0244488
9.67363	-0.0280867
9.67898	-0.0280867
9.68472	-0.106818
9.69047	-0.107083
9.6958	-0.0533613
9.70105	-0.00251538
9.70633	0.082669
9.7115	0.169779
9.71673	0.172526
9.72208	0.174445
9.72748	0.223665
9.73272	0.223665
9.73799	0.0737514
9.74337	0.069867
9.7496	-0.0411365
9.7547	-0.124815
9.75989	-0.121138
9.76514	-0.0047571
9.77037	-0.000524524
9.7765	-0.00247785
9.78167	-0.00246477
9.78697	-0.00246477
9.79245	0.00185202
9.7977	-0.0464158
9.80297	-0.0424166
9.80825	0.0596221
9.81367	0.0589218
9.81932	0.0102962
9.82472	-0.0670901
9.82994	-0.0650687
9.83504	0.0442097
9.84032	-0.0282643
9.84559	-0.160096
9.85089	-0.160096
9.85625	-0.161823
9.86137	-0.158881
9.86644	-0.0756844
9.87167	-0.0776421
9.87702	-0.0783589
9.8822	-0.078334
9.88765	0.0545601
9.89334	0.0506412
9.89874	0.0506412
9.90397	0.00390701
9.90972	0.06051
9.91487	-0.0268554
9.92026	-0.0784658
9.92566	-0.0814191
9.93097	-0.0827128
9.93694	0.0219765
9.94309	0.0703809
9.94834	-0.000862223
9.95349	-0.00336879
9.95902	-0.00336879
9.96442	-0.00531775
9.96964	-0.0871469
9.97482	-0.0874628
9.98014	-0.0845112
9.98526	-0.181932
9.99049	-0.126676
9.99602	-0.189262
10.0013	-0.189429
10.0066	-0.189429
10.0117	-0.135057
10.0169	-0.130755
10.0223	-0.0433927
10.0277	-0.160507
10.0329	-0.290202
10.0387	-0.218596
10.0441	-0.219285
10.0495	-0.330807
10.0546	-0.331268
10.0598	-0.268013
10.0652	-0.267877
10.0704	-0.267877
10.076	-0.32133
10.0815	-0.378048
10.0868	-0.440596
10.092	-0.525993
10.0972	-0.523584
10.1026	-0.454532
10.108	-0.52108
10.1133	-0.52108
10.1189	-0.522462
10.1243	-0.568056
10.1298	-0.568381
10.135	-0.567209
10.1405	-0.563964
10.1458	-0.565498
10.1514	-0.487847
10.1568	-0.485594
10.1619	-0.333059
10.1674	-0.331465
10.1732	-0.331465
10.1785	-0.283704
10.1838	-0.375243
10.1895	-0.376761
10.1949	-0.428382
10.2001	-0.554515
10.2057	-0.497483
10.2111	-0.426311
10.2171	-0.423543
10.2228	-0.600218
10.2281	-0.65959
10.2336	-0.488846
10.2393	-0.488846
10.2447	-0.398039
10.2504	-0.394809
10.2558	-0.320069
10.2612	-0.32313
10.2664	-0.254665
10.2714	-0.133101
10.2766	-0.0226665
10.2818	-0.176368
10.2869	-0.175095
10.2924	-0.0683492
10.2977	-0.0683492
10.3033	-0.0696311
10.3093	-0.073248
10.3147	-0.120966
10.32	-0.198454
10.325	-0.15087
10.3302	-0.0985087
10.3353	-0.0977177
10.3409	-0.15495
10.3463	-0.15495
10.3518	-0.153344
10.3573	-0.151929
10.3625	-0.152911
10.3682	-0.0572628
10.3734	-0.0595743
10.3788	-0.0579888
10.384	0.0194045
10.3894	0.123649
10.3946	0.121077
10.4003	0.174751
10.4055	0.174751
10.4109	0.172517
10.4163	0.220048
10.4219	0.109428
10.4275	0.112692
10.4331	0.110278
10.4386	0.108551
10.444	0.11088
10.4495	0.109348
10.4552	0.108584
10.4607	0.108584
10.4661	0.0351909
10.4725	-0.0605324
10.4781	-0.186202
10.4834	-0.137971
10.4888	-0.0315793
10.494	-0.0281569
10.4994	0.137105
10.505	0.134784
10.5103	0.135542
10.5155	0.0772819
10.5209	0.0747623
10.5264	0.154147
10.5319	0.154147
10.5372	0.297136
10.5426	0.296524
10.548	0.202566
10.5533	0.32355
10.5587	0.323574
10.5643	0.32493
10.5703	0.323242
10.5755	0.325756
10.5808	0.257075
10.5866	0.147141
10.5922	0.147478
10.5975	0.147478
10.6028	0.150988
10.6083	0.155653
10.6135	0.0860647
10.6188	0.0891171
10.6243	0.182217
10.6301	0.0938383
10.6353	0.097803
10.6408	0.0997433
10.6465	0.158157
10.6519	0.161483
10.6574	0.161483
10.663	0.160122
10.6684	0.158693
10.6736	0.239486
10.6787	0.238478
10.6839	0.148501
10.6894	0.146611
10.695	0.143852
10.7003	0.143039
10.7056	0.143804
10.7111	0.0919605
10.7166	-0.0260714
10.7221	-0.0260714
10.7272	-0.0229915
10.733	0.029224
10.7384	0.124832
10.7438	0.0733242
10.7491	0.0770145
10.7544	0.126473
10.7601	0.0674808
10.7654	0.129696
10.7706	0.132865
10.7762	0.135189
10.7818	0.135189
10.787	0.0795302
[truncated: 406 more rows]

## Sheet: Fig4a
Water			Dead cell			1 cell			2 cells			3 cells			Inset
Time (min)	Q (nW)		Time (min)	Q (nW)		Time (min)	Q (nW)		Time (min)	Q (nW)		Time (min)	Q (nW)			Qcell (nW)
0.00016667	-0.092881		0.00013334	0.269845		0.000133332	1.91694		0.000133332	4.31441		0.000300002	6.37661			1.2142
0.0198171	-0.163196		0.00646679	0.272402		0.0194837	1.98547		0.0194837	3.90174		0.0056001	6.4261			2.0297
0.0392341	-0.0944601		0.0125836	0.439072		0.0388341	2.01677		0.0388341	3.76802		0.0107835	6.42377			0.948508
0.0585345	-0.133444		0.0186004	0.521806		0.0582179	2.19068		0.0582179	3.89289		0.0158836	6.42227			2.1029
0.0779683	-0.0192591		0.0247005	0.455378		0.0776349	2.40951		0.0776349	3.84399		0.0215671	6.36172			1.55873
0.0972186	-0.211039		0.0308006	0.454847		0.0968853	2.67295		0.0968853	3.77541		0.0270505	6.28693			3.3188
0.116602	-0.091699		0.0369341	0.495467		0.116336	2.68111		0.116336	3.58486		0.032934	6.15555			2.1137
0.135986	0.136904		0.0430175	0.43129		0.135836	2.57211		0.135836	3.42368		0.0385174	6.24367			1.78231
0.155203	0.00368618		0.049051	0.497082		0.155186	2.35547		0.155186	3.80014		0.0441508	6.24367			1.67807
0.174537	-0.0358632		0.0551011	0.61207		0.174637	2.35459		0.174637	3.55758		0.0494343	6.33537			1.25139
0.193737	-0.0377069		0.0611679	0.566703		0.194054	2.10245		0.194054	3.24328		0.0548844	6.18669			1.66304
0.213221	-0.045195		0.0671013	0.566984		0.213371	2.31045		0.213371	3.11496		0.0602345	6.18551			2.89374
0.232555	-0.100983		0.0731681	0.567721		0.232771	2.45697		0.232771	3.11729		0.0655346	6.181			2.71981
0.251805	-0.0356421		0.0792515	0.608343		0.252372	2.53523		0.252372	3.41761		0.0713347	6.09848			2.00713
0.271206	-0.102123		0.0852017	0.611236		0.271639	2.24828		0.271639	3.57402		0.0768681	6.10199			2.62568
0.290489	-0.129823		0.0913351	0.672872		0.291056	2.51765		0.291056	3.55931		0.0829016	6.17825			1.99385
0.30999	-0.311291		0.0977019	0.673931		0.310356	2.49368		0.310356	3.69561		0.0883017	6.17463
0.329407	-0.359406		0.103735	0.628694		0.329757	2.60589		0.329757	3.58569		0.0936518	6.17405		Average	1.99385
0.348857	-0.297964		0.109752	0.579261		0.34914	2.73817		0.34914	3.80415		0.0989852	6.17331		Stdev	0.643652
0.368241	-0.401106		0.115802	0.507464		0.368358	2.61136		0.368358	3.71855		0.104102	6.17331
0.387625	-0.434366		0.121919	0.464897		0.387891	2.65394		0.387891	3.64566		0.109202	6.16822
0.406908	-0.561144		0.128203	0.39415		0.407342	2.56283		0.407342	3.62547		0.114769	6.16239
0.426309	-0.493553		0.134336	0.355272		0.426742	2.51828		0.426742	3.92346		0.120319	6.16302
0.445609	-0.392142		0.140319	0.436556		0.446126	2.29541		0.446126	3.98332		0.125486	6.21503
0.465126	-0.258702		0.14637	0.308278		0.465376	2.3041		0.465376	4.04482		0.130552	6.21577
0.484443	-0.0965396		0.152436	0.306998		0.484793	2.28851		0.484793	4.06992		0.135869	6.21752
0.504194	-0.265283		0.15832	0.308686		0.504294	2.28042		0.504294	4.25378		0.141103	6.21622
0.523527	-0.129391		0.164387	0.342309		0.523611	2.5557		0.523611	4.21798		0.146519	6.21853
0.542944	-0.178538		0.170387	0.390105		0.543078	2.55069		0.543078	4.09093		0.15232	6.31229
0.562195	-0.229568		0.176437	0.449033		0.562778	2.28361		0.562778	4.00906		0.15752	6.40121
0.581612	-0.341833		0.18247	0.339904		0.582112	2.10719		0.582112	3.90675		0.162686	6.40239
0.601029	-0.227944		0.18852	0.196056		0.601479	2.17815		0.601479	3.74232		0.168103	6.34336
0.620279	-0.185668		0.194554	0.263223		0.620979	2.08488		0.620979	3.65495		0.173653	6.42706
0.63973	-0.0263212		0.200487	0.420894		0.64033	2.45272		0.64033	3.66073		0.17882	6.43176
0.659213	-0.0306467		0.206537	0.284061		0.660247	2.50427		0.660247	3.65051		0.184337	6.43176
0.678481	0.0687654		0.212621	0.41135		0.679764	2.3785		0.679764	3.65598		0.189637	6.53119
0.697831	-0.0595317		0.218704	0.260617		0.699148	2.34437		0.699148	3.79569		0.195037	6.53144
0.717131	-0.0188264		0.224821	0.259953		0.718681	2.11245		0.718681	3.64385		0.200754	6.53219
0.736498	-0.0822938		0.230871	0.260277		0.738198	2.09544		0.738198	3.71407		0.206071	6.44681
0.756065	-0.0822569		0.236855	0.259419		0.757665	2.08299		0.757665	3.88471		0.211537	6.44975
0.775266	-0.136875		0.242938	0.25874		0.777166	1.92005		0.777166	3.89438		0.216971	6.50359
0.794666	-0.122376		0.248855	0.205172		0.7967	1.9153		0.7967	3.68613		0.222538	6.49922
0.813917	0.0978866		0.254872	0.14042		0.816233	1.91189		0.816233	3.56719		0.227638	6.49732
0.833284	0.109963		0.260938	0.209643		0.83575	2.00218		0.83575	3.86081		0.232938	6.49732
0.852717	0.260166		0.266922	0.140447		0.855201	2.37504		0.855201	3.94589		0.238338	6.55476
0.872001	0.200489		0.272972	0.139892		0.874718	2.37684		0.874718	3.82322		0.243921	6.65078
0.891402	0.0934019		0.279005	0.136712		0.894168	2.3114		0.894168	4.00525		0.249471	6.78066
0.910685	-0.0492906		0.284939	0.173048		0.914269	2.07494		0.914269	4.00141		0.254788	6.71714
0.930102	0.119372		0.291072	0.172424		0.933569	1.9916		0.933569	4.18034		0.260122	6.60269
0.949553	0.106672		0.297022	0.170621		0.953303	1.86837		0.953303	4.24359		0.265822	6.65353
0.968803	0.00988722		0.303123	0.12197		0.972787	1.78827		0.972787	4.25146		0.271072	6.65467
0.98817	-0.134414		0.309206	0.0442657		0.992287	1.64725		0.992287	4.4975		0.276405	6.65606
1.00744	-0.0350073		0.315189	0.130416		1.0115	1.64806		1.0115	4.74421		0.282089	6.65419
1.02682	-0.153373		0.32129	0.236057		1.03115	1.77612		1.03115	4.82879		0.287539	6.65419
1.04629	-0.0368066		0.327256	0.107286		1.05052	1.61421		1.05052	4.51581		0.292856	6.65638
1.06561	-0.179544		0.33324	0.141681		1.06984	1.77978		1.06984	4.41327		0.298139	6.66125
1.08496	-0.0938651		0.33944	0.100306		1.08927	1.77633		1.08927	4.21476		0.303406	6.66272
1.10427	-0.0384297		0.345373	0.100653		1.10881	1.97412		1.10881	4.20174		0.308873	6.71796
1.12366	0.015213		0.351407	0.056589		1.12816	1.97447		1.12816	4.00242		0.314389	6.71386
1.14307	-0.113685		0.357507	-0.0507048		1.14756	2.04265		1.14756	3.84292		0.319889	6.71224
1.16237	-0.177824		0.363707	0.00309747		1.16687	2.30147		1.16687	3.92308		0.325206	6.70693
1.18172	-0.168125		0.369841	0.107811		1.18636	2.48991		1.18636	3.97636		0.33049	6.70134
1.20142	-0.0440646		0.375974	0.245865		1.20582	2.37686		1.20582	4.01968		0.335973	6.61063
1.22077	0.064996		0.381957	0.347289		1.22529	2.37667		1.22529	4.03317		0.341106	6.6115
1.24024	-0.0205925		0.388124	0.152619		1.24474	2.35587		1.24474	3.93339		0.346423	6.6115
1.25968	-0.165338		0.394624	0.200865		1.26419	2.14089		1.26419	3.88584		0.351923	6.61184
1.27896	-0.240022		0.400658	0.141481		1.28348	1.95151		1.28348	4.05788		0.357207	6.61477
1.29838	-0.20927		0.406575	0.178246		1.30298	2.06124		1.30298	4.33314		0.36254	6.61923
1.31774	-0.195865		0.412608	0.143149		1.32244	2.14401		1.32244	4.28219		0.368107	6.62206
1.33693	-0.196837		0.418541	0.0899432		1.34199	2.30488		1.34199	4.20551		0.37384	6.62275
1.35636	-0.193501		0.424658	0.0453944		1.36131	2.0126		1.36131	4.203		0.379124	6.68198
1.37564	-0.197385		0.430625	0.0463307		1.38089	2.11155		1.38089	4.33795		0.384391	6.67976
1.39505	-0.100381		0.436675	0.0127557		1.40015	2.21683		1.40015	4.32845		0.389507	6.72969
1.41445	0.0337797		0.442742	0.0133022		1.42006	2.27403		1.42006	4.60925		0.394741	6.72852
1.43373	0.0261254		0.448709	0.015683		1.43945	2.43007		1.43945	4.70929		0.400291	6.73197
1.45316	0.218063		0.454809	0.126053		1.45905	2.56881		1.45905	4.58957		0.405691	6.73197
1.47248	-0.0893895		0.460909	0.281992		1.47855	2.30928		1.47855	4.59084		0.410908	6.73244
1.49188	-0.273533		0.466992	0.143498		1.49836	2.31571		1.49836	4.30355		0.416441	6.79723
1.51126	-0.309819		0.473143	-0.0507227		1.5179	2.11184		1.5179	4.04363		0.421808	6.7966
1.53041	-0.451594		0.479193	0.106927		1.53748	2.29362		1.53748	4.23852		0.427208	6.69343
1.54978	-0.238903		0.485109	0.104669		1.55682	2.34601		1.55682	4.30593		0.432558	6.69829
1.56912	-0.108588		0.491243	0.107418		1.5763	2.19352		1.5763	4.26053		0.437658	6.62681
1.58847	-0.184559		0.497143	0.0494048		1.59575	2.02011		1.59575	4.15581		0.443275	6.62753
1.60788	-0.17975		0.503193	0.0158075		1.61532	2.00123		1.61532	4.53498		0.448875	6.69919
1.6271	-0.188298		0.50921	0.0132921		1.63458	1.86888		1.63458	4.55531		0.454425	6.70184
1.64652	-0.118384		0.515077	0.0153079		1.65415	1.8682		1.65415	4.58775		0.459842	6.63396
1.66587	-0.113818		0.521127	-0.0457356		1.6735	2.04209		1.6735	4.57788		0.465259	6.63396
1.68527	-0.152409		0.52706	-0.141174		1.693	1.71665		1.693	4.83808		0.470709	6.6341
1.70468	-0.0837148		0.53311	-0.13848		1.71238	1.84444		1.71238	4.71097		0.476309	6.55287
1.724	-0.157389		0.539194	-0.1378		1.73184	2.12288		1.73184	4.88531		0.481642	6.54894
1.74344	-0.301345		0.545127	-0.139571		1.75147	2.03953		1.75147	4.78604		0.487243	6.44353
1.76294	-0.35441		0.551194	-0.174656		1.77125	1.87721		1.77125	4.76864		0.492493	6.3731
1.78217	-0.466181		0.557178	-0.0763849		1.79065	1.77556		1.79065	4.75548		0.497859	6.36833
1.80155	-0.252391		0.563144	-0.078542		1.81039	1.97441		1.81039	4.69332		0.503076	6.36793
1.8209	-0.122553		0.569178	-0.156641		1.82955	1.83294		1.82955	4.31099		0.508643	6.30633
1.8403	-0.0152776		0.575161	-0.120223		1.84915	1.65842		1.84915	4.25507		0.51426	6.30334
1.85975	-0.0156071		0.581228	-0.178567		1.86857	1.97661		1.86857	4.26058		0.51961	6.30151
1.87904	0.139868		0.587245	-0.0725248		1.88797	1.70639		1.88797	4.17174		0.525027	6.30151
1.89834	0.178553		0.593295	-0.237715		1.90746	1.88931		1.90746	3.9337		0.53056	6.29983
1.91767	0.194098		0.599378	-0.201462		1.92689	1.95719		1.92689	3.84184		0.53596	6.36719
1.93701	0.0744315		0.605312	-0.132417		1.94636	1.98118		1.94636	3.85155		0.541294	6.41704
1.95647	0.313151		0.611395	-0.0806456		1.96596	2.2402		1.96596	3.88981		0.546577	6.41707
1.97576	0.251178		0.617429	0.0715173		1.98554	2.23074		1.98554	3.99126		0.552227	6.41627
1.99514	0.172143		0.623362	0.170517		2.00499	1.8684		2.00499	4.09826		0.557694	6.27523
2.01447	0.314052		0.629396	0.0573009		2.02437	2.00049		2.02437	4.18864		0.562927	6.27201
2.03371	0.0980376		0.635346	-0.042811		2.04391	2.32508		2.04391	4.31063		0.568727	6.21024
2.05311	-0.0181983		0.641529	-0.0401195		2.06318	2.13725		2.06318	4.71755		0.574294	6.34263
2.07244	-0.0283154		0.647579	0.11672		2.08253	2.24096		2.08253	4.62836		0.579711	6.34637
2.09174	-0.435651		0.653679	0.0331514		2.10189	2.27362		2.10189	4.63153		0.585361	6.34637
2.11113	-0.383478		0.65983	0.030692		2.12121	2.39232		2.12121	4.73913		0.590695	6.42259
2.13039	-0.121156		0.665796	0.0301559		2.14058	2.2494		2.14058	4.87929		0.596045	6.47377
2.14976	-0.110122		0.671813	-0.00600324		2.15991	2.30229		2.15991	4.85894		0.601911	6.47253
2.16901	-0.0522794		0.677897	-0.00839847		2.17928	-1.11753		2.17928	3.88068		0.607262	6.47279
2.18834	0.0918668		0.683963	0.0985823		2.19886	-7.96499		2.19886	0.422316		0.612695	6.47261
2.20761	-0.812867		0.689913	-0.0212599		2.21813	-6.69052		2.21813	-1.70626		0.618178	6.4691
2.22696	-1.44745		0.695964	-0.100364		2.23776	-5.84976		2.23776	-3.13219		0.623745	6.47187
2.24645	-2.0241		0.701914	-0.033001		2.2572	-4.82144		2.2572	-4.77731		0.629312	6.46921
2.26575	-2.66452		0.708064	-0.0363103		2.27673	-4.40401		2.27673	-4.57002		0.634612	6.39392
2.2851	-3.45464		0.714081	0.0243945		2.29615	-3.91011		2.29615	-4.36222		0.639962	6.39392
2.30446	-3.84385		0.720147	0.106128		2.31561	-3.70311		2.31561	-3.96699		0.645429	6.39041
2.32391	-4.37554		0.726181	0.10386		2.33491	-3.17431		2.33491	-3.59091		0.650846	6.38588
2.34331	-5.0052		0.732131	0.00382987		2.35441	-2.78366		2.35441	-3.21259		0.655979	6.31359
2.36258	-5.41986		0.738331	0.169696		2.37387	-2.54338		2.37387	-2.81303		0.661279	6.37207
2.38202	-6.02316		0.744415	0.0584048		2.39328	-2.24169		2.39328	-3.01271		0.666679	6.37083
2.4014	-6.26624		0.750398	0.109702		2.41272	-2.08828		2.41272	-2.83936		0.672046	6.36766
2.42065	-6.36378		0.756465	0.112331		2.43222	-1.80452		2.43222	-2.19059		0.67778	6.37098
2.44008	-6.40459		0.762515	0.162384		2.4516	-1.15617		2.4516	-2.0021		0.683063	6.42807
2.45933	-6.26704		0.768415	0.0225864		2.47125	-1.36972		2.47125	-1.99115		0.688196	6.42711
2.47878	-6.05803		0.774765	-0.125953		2.49068	-1.05541		2.49068	-1.73153		0.69343	6.3479
2.49822	-5.80257		0.781015	-0.311836		2.51052	-0.928189		2.51052	-1.38396		0.69883	6.3479
2.5175	-5.25677		0.787049	-0.377622		2.52985	-1.00995		2.52985	-1.39036		0.704063	6.4136
2.53687	-4.82888		0.793099	-0.309974		2.54964	-1.12765		2.54964	-0.912766		0.70938	6.41638
2.55622	-4.61465		0.799232	-0.310052		2.56905	-0.943804		2.56905	-0.610969		0.71453	6.28309
2.57554	-4.34961		0.805182	-0.311489		2.58855	-0.799871		2.58855	-0.0489749		0.71983	6.28049
2.59499	-3.88054		0.811182	-0.313408		2.60807	-0.79468		2.60807	-0.338574		0.725297	6.27539
2.61427	-3.70494		0.817299	-0.265338		2.6278	-0.599881		2.6278	-0.276968		0.730631	6.27137
2.63367	-3.31411		0.823266	-0.268254		2.64729	-0.237891		2.64729	-0.0737503		0.735847	6.20399
2.65317	-3.07824		0.829316	-0.268729		2.66667	-0.248724		2.66667	0.221532		0.740981	6.20214
2.67249	-2.37091		0.835216	-0.26943		2.6861	-0.2492		2.6861	0.137114		0.746481	6.30186
2.69195	-1.99274		0.841616	-0.162591		2.70562	-0.359442		2.70562	0.0110303		0.751764	6.30186
2.71126	-1.8841		0.847717	-0.162275		2.72501	-0.277886		2.72501	-0.32382		0.757014	6.23534
2.73052	-1.78397		0.853767	-0.201603		2.74452	-0.17078		2.74452	-0.316251		0.762481	6.23348
2.74996	-1.48557		0.8599	-0.316469		2.76402	-0.0528069		2.76402	-0.166813		0.767915	6.23452
2.76937	-1.34267		0.8659	-0.313801		2.78346	-0.224807		2.78346	-0.0388838		0.773248	6.23058
2.78869	-1.2568		0.871867	-0.316505		2.80299	-0.0897941		2.80299	0.187733		0.778481	6.23025
2.80809	-1.24969		0.877917	-0.314899		2.82246	-0.161691		2.82246	0.17973		0.783898	6.2323
2.82726	-0.848072		0.883851	-0.31649		2.84181	-0.281228		2.84181	0.053403		0.789182	6.23624
2.84672	-0.611049		0.889934	-0.317336		2.86143	-0.477289		2.86143	0.104986		0.794315	6.35071
2.86606	-0.452704		0.895967	-0.259143		2.88089	-0.486409		2.88089	-0.0530789		0.799532	6.35071
2.88548	-0.370654		0.902568	-0.260249		2.90046	-0.216547		2.90046	-0.669708		0.804832	6.26314
2.90483	-0.326959		0.908534	-0.332166		2.91981	-0.0940134		2.91981	-0.404181		0.810082	6.26046
2.92404	-0.434453		0.914568	-0.332888		2.93936	-0.304558		2.93936	-0.0206812		0.815432	6.26329
2.94344	-0.387156		0.920601	-0.332014		2.95883	-0.3404		2.95883	0.113808		0.820966	6.26365
2.96271	-0.320816		0.926635	-0.288033		2.97823	-0.176732		2.97823	0.27181		0.826432	6.26196
2.98213	-0.242111		0.932668	-0.228183		2.99771	-0.227613		2.99771	0.848		0.831882	6.12242
3.00146	-0.183803		0.938785	-0.188273		3.01731	-0.150816		3.01731	0.563804		0.837466	6.12278
3.02068	-0.188001		0.944902	-0.255766		3.03683	-0.0132177		3.03683	1.02979		0.842999	6.07027
3.0401	0.0422652		0.950935	-0.303974		3.0565	-0.151447		3.0565	0.80459		0.848316	6.0675
3.05945	0.0493741		0.956835	-0.345706		3.07601	-0.153643		3.07601	0.455951		0.853666	6.0675
3.0789	0.0504429		0.962869	-0.349226		3.09555	-0.247771		3.09555	0.416927		0.85915	5.94995
3.09826	0.0396228		0.968836	-0.272335		3.11531	0.0930907		3.11531	0.762875		0.8648	5.84351
3.11755	0.020474		0.974919	-0.191299		3.13483	0.120627		3.13483	0.795534		0.87005	5.92126
3.13696	0.0118076		0.980986	-0.15785		3.15428	-0.1262		3.15428	0.680777		0.875183	5.86853
3.15635	-0.0470293		0.987003	-0.159229		3.17368	0.00863805		3.17368	-0.0855726		0.880517	5.81505
3.17571	-0.329065		0.993253	-0.0872617		3.19297	-0.156107		3.19297	0.326987		0.886417	5.73037
3.19515	-0.421807		0.999319	0.0315622		3.21277	0.0505315		3.21277	0.470837		0.891934	5.73495
3.21445	-0.245871		1.00525	0.0340923		3.2322	-0.040608		3.2322	0.339332		0.89805	5.73802
3.23383	-0.237755		1.01137	0.0790102		3.25085	-0.0118328		3.25085	0.526049		0.9033	5.73721
3.2532	-0.23793		1.01744	0.0779733		3.27032	0.376959		3.27032	-0.00043299		0.908517	5.73721
3.27245	-0.0479055		1.02337	0.0765028		3.28979	0.286871		3.28979	0.256732		0.913884	5.74213
3.29185	-0.186104		1.02939	0.0749021		3.30927	0.206859		3.30927	0.0415156		0.919351	5.8355
3.31113	-0.110976		1.03535	0.0331272		3.32874	0.283744		3.32874	0.398153		0.924551	5.9075
3.33063	0.12992		1.0415	0.0330059		3.34822	0.075555		3.34822	0.533019		0.929701	5.90954
3.34999	0.186947		1.04755	0.035666		3.36769	0.252418		3.36769	0.204813		0.935084	5.90903
3.36915	0.181353		1.05337	0.0329725		3.38717	0.127954		3.38717	0.198089		0.940385	5.90468
3.38864	0.0150289		1.05945	-0.101122		3.40664	0.0619035		3.40664	0.509157		0.945768	5.90435
3.40794	0.253493		1.06542	-0.158951		3.42611	-0.0255492		3.42611	0.926526		0.951168	5.90435
3.42734	0.421479		1.07147	-0.161799		3.44559	0.20968		3.44559	0.69688		0.956268	5.85084
3.44685	0.418554		1.07755	-0.165159		3.46506	0.0201328		3.46506	0.540886		0.961402	5.92938
3.46609	0.41278		1.08342	-0.164696		3.48454	0.141112		3.48454	0.527414		0.966485	5.92975
3.48552	0.387731		1.08944	-0.200281		3.50401	0.0786998		3.50401	0.375919		0.971735	5.98301
3.50482	0.455247		1.09535	-0.259161		3.52348	0.0771626		3.52348	0.1915		0.976952	6.05587
3.52432	0.443796		1.10157	-0.260349		3.54296	0.364341		3.54296	-0.222745		0.982419	6.05236
3.54367	0.366658		1.10769	-0.257831		3.56243	0.384962		3.56243	-0.485707		0.987635	5.91863
3.56292	0.19732		1.11361	-0.307222		3.58191	0.194748		3.58191	-0.479434		0.993252	5.91481
3.58231	0.242486		1.11966	-0.342707		3.60138	0.218328		3.60138	-0.102976		0.998486	5.91138
3.60171	0.138793		1.12561	-0.343648		3.62086	-0.0402149		3.62086	-0.118968		1.00372	5.91138
3.62087	0.211114		1.13171	-0.34555		3.64033	0.0444424		3.64033	-0.400741		1.00907	5.98965
3.64037	0.224703		1.13781	-0.312142		3.6598	-0.054972		3.6598	-0.0734042		1.01435	5.99379
3.65966	0.21624		1.14379	-0.363479		3.67928	-0.050047		3.67928	-0.0821861		1.01979	6.12443
3.67913	0.258532		1.14981	-0.365727		3.69875	-0.195492		3.69875	-0.215956		1.0249	6.20412
3.69851	0.208047		1.15589	-0.276405		3.71823	-0.250945		3.71823	0.290464		1.03054	6.20587
3.71776	0.317208		1.16192	-0.210317		3.7377	0.015804		3.7377	0.291713		1.03612	6.2016
3.73723	0.26584		1.16804	-0.207532		3.75717	-0.0558078		3.75717	0.281807		1.04195	6.07074
3.75658	0.263674		1.17396	-0.138289		3.77665	-0.164986		3.77665	0.20039		1.04757	6.20694
3.77593	0.20368		1.18009	-0.20012		3.79612	-0.351321		3.79612	0.559383		1.05277	6.20626
3.79531	0.0755714		1.18611	-0.200717		3.8156	-0.225706		3.8156	0.560496		1.05825	6.20666
3.81458	-0.00965457		1.19212	-0.114603		3.83507	-0.234868		3.83507	0.325784		1.06352	6.20666
3.83398	-0.14716		1.19819	-0.0788728		3.85455	-0.268789		3.85455	-0.0666133		1.06907	6.20543
3.85331	0.010068		1.20434	-0.082288		3.87402	-0.162284		3.87402	0.499383		1.07449	6.09924
3.87265	-0.0501587		1.21031	0.0263258		3.89349	-0.347854		3.89349	0.225944		1.07962	6.09531
3.8921	-0.0554996		1.21632	0.0258429		3.91297	-0.359163		3.91297	-0.332812		1.08492	6.0925
3.91136	-0.0342424		1.22227	0.21846		3.93244	-0.277689		3.93244	-0.507029		1.09005	6.09165
3.93083	0.0244762		1.22839	0.216136		3.95192	-0.540698		3.95192	-0.142481		1.09569	6.143
3.95025	-0.188692		1.23444	0.0994622		3.97139	-0.535785		3.97139	-0.176434		1.10124	6.14329
3.9695	-0.304968		1.24039	0.0974513		3.99086	-0.530115		3.99086	-0.693401		1.1065	6.13899
3.98886	-0.198829		1.24646	0.187605		4.01034	-0.419982		4.01034	0.113588		1.11174	6.04004
4.00815	-0.0258345		1.25259	0.350771		4.02981	-0.441246		4.02981	0.383229		1.11772	6.04209
4.0275	0.00569749		1.25849	0.30029		4.04929	-0.244829		4.04929	0.558438		1.12299	6.04209
4.04695	-0.0422772		1.26454	0.302998		4.06876	-0.330064		4.06876	0.265834		1.12815	6.12487
4.06613	0.0344495		1.27057	0.301879		4.08824	-0.288138					1.13342	6.18814
4.0855	-0.0925927		1.27662	0.299186		4.10771	-0.385942					1.1386	6.2767
4.10473	0.0684439		1.28268	0.297011		4.12718	-0.347461					1.14426	6.27687
4.12423	0.312192		1.28863	0.168497		4.14666	-0.240599					1.14994	6.27868
4.14367	0.451509		1.29466	0.261363		4.16613	-0.509783					1.15537	6.27404
4.16295	0.39981		1.30064	0.258673		4.18561	-0.582817					1.16079	6.26986
4.18232	0.201185		1.30664	0.19294		4.20508	-0.461849					1.16659	6.2183
4.20154	0.0914072		1.31278	0.29153		4.22455	-0.303662					1.17212	6.22294
4.2209	0.41411		1.31869	0.130659		4.24403	-0.313564					1.17761	6.22294
4.2404	0.314057		1.32481	0.129947		4.2635	-0.302979					1.18314	6.29472
4.25964	0.284001		1.33086	-0.00749876		4.28298	-0.0933724					1.18844	6.18683
4.27905	0.285873		1.33678	-0.0105508		4.30245	-0.0957663					1.19392	6.18299
4.29832	0.0137612		1.34289	-0.0098931		4.32193	-0.165325					1.19949	6.17959
4.31765	-0.130044		1.34883	-0.0735935		4.3414	-0.240282					1.20484	6.17483
4.33706	-0.242275		1.35493	-0.0754177		4.36087	-0.0919663					1.21059	6.10905
4.35646	-0.0354277		1.36099	-0.031468		4.38035	0.0571141					1.21614	6.10437
4.37586	-0.239597		1.36691	-0.0293166		4.39982	0.358081					1.22129	6.0994
4.39519	-0.285392		1.37298	-0.0324034		4.4193	0.179271					1.22637	6.04863
4.41451	-0.0582716		1.37903	-0.13579		4.43877	0.266404					1.23297	6.04752
4.43396	-0.0563389		1.38503	-0.0756134		4.45824	-0.102791					1.23809	6.04752
4.45322	-0.215739		1.39111	-0.0752597		4.47772	-0.117297					1.24326	6.043
4.47261	-0.124288		1.39708	0.0762387		4.49719	-0.0291538					1.24846	6.04314
4.49202	0.0389999		1.40316	0.111978		4.51667	0.271584					1.25376	6.12423
4.51133	0.259117		1.40926	0.185541		4.53614	0.369655					1.25911	6.12436
4.53073	0.253939		1.41513	0.280088		4.55562	0.291281					1.26486	6.12628
4.55001	0.337667		1.42124	0.231523		4.57509	0.325859					1.27024	6.12914
4.56941	0.282249		1.42721	0.283782		4.59456	0.171455					1.27559	6.2635
4.58879	0.331125		1.43324	0.224854		4.61404	0.395335					1.28096	6.18832
4.60814	0.385547		1.43931	0.287812		4.63351	0.272539					1.28631	6.24401
4.62753	0.393601		1.44516	0.288111		4.65299	0.177677					1.29156	6.13918
4.64683	0.436506		1.45118	0.190264		4.67246	0.359829					1.29712	6.13918
4.66615	0.348668		1.45716	0.189743		4.69193	0.466611					1.30269	6.1354
4.68568	0.166736		1.46321	0.226273		4.71141	0.578481					1.30811	6.05425
4.70496	0.101397		1.47015	0.176648		4.73088	0.326592					1.31349	6.05774
4.72448	0.173514		1.47618	0.176305		4.75036	0.101308					1.31876	6.06046
4.74385	0.267923		1.48215	0.176203		4.76983	-0.247198					1.32396	6.06412
4.76325	0.281943		1.4883	0.282668		4.78931	-0.192657					1.32939	6.06334
4.78261	0.374885		1.49435	0.283184		4.80878	0.164597					1.33474	6.0597
4.80185	0.389658		1.50023	0.238724		4.82825	0.158259					1.34011	6.0598
4.82123	0.32192		1.5063	0.304049		4.84773	0.154956					1.34533	5.9377
4.84062	0.111065		1.51225	0.302714		4.8672	0.215263					1.35061	5.9377
4.85998	0.0303663		1.51831	0.255832		4.88668	0.417577					1.35589	5.83946
4.87935	-0.0284376		1.52441	0.0673024		4.90615	0.161077					1.36129	5.84139
4.89878	-0.142349		1.53033	-0.0602143		4.92563	-0.152345					1.36648	5.84167
4.9181	-0.0941534		1.53643	0.0110439		4.9451	-0.00903355					1.37183	5.89169
4.93752	0.00753461		1.54236	0.0109665		4.96457	-0.118107					1.37718	5.89014
4.95682	0.12632		1.54845	-0.0324966		4.98405	-0.20668					1.38273	5.88623
4.97622	-0.0868234		1.55451	0.0832777		5.00352	-0.174536					1.38796	5.88308
4.9956	0.0600508		1.56048	0.0825567		5.023	-0.435401					1.39321	5.77334
5.01475	0.210314		1.56653	0.0810468		5.04247	-0.151161					1.39834	5.77334
5.03424	0.183729		1.57256	-0.00510157		5.06194	0.058008					1.40354	5.77493
5.05349	0.276579		1.5785	-0.00634295		5.08142	-0.113668					1.40874	5.85691
5.07295	0.373819		1.5846	-0.0474728		5.10089	-0.113692					1.41399	5.8567
5.09237	0.229104		1.59055	-0.0460522		5.12037	-0.0992799					1.41956	5.8591
5.11155	0.295371		1.59658	0.0027531		5.13984	-0.279961					1.42481	5.86289
5.13104	0.311107		1.60263	0.127837		5.15932	0.0820821					1.43021	5.98813
5.15031	-0.00794005		1.60858	0.0896862		5.17879	0.369083					1.43556	5.91758
5.16974	0.0642921		1.61465	-0.0396117		5.19826	0.313723					1.44129	5.91758
5.18909	0.0428658		1.62065	-0.0425		5.21774	0.401964					1.44648	5.92117
5.20841	-0.167892		1.62668	-0.0450219		5.23721	0.396744					1.45168	6.01107
5.22781	-0.078256		1.63275	-0.0843859		5.25669	0.401592					1.45681	6.06176
5.24707	-0.154793		1.63875	-0.0830492		5.27616	0.528059					1.46209	6.06551
5.26646	0.0123757		1.6448	0.0112169		5.29563	0.645126					1.46738	6.06186
5.28587	0.00610033		1.65082	0.128156		5.31511	0.497801					1.47296	6.00802
5.30511	0.181892		1.65682	0.170052		5.33458	0.32901					1.47809	6.08783
5.32459	0.146793		1.66285	0.166927		5.35406	0.341782					1.48348	6.13897
5.34433	0.0981871		1.66883	0.0697657		5.37353	0.597163					1.48871	6.28266
5.36359	0.0245141		1.67502	0.0361072		5.39301	0.698251					1.49395	6.28632
5.38296	-0.0889852		1.68112	-0.0376647		5.41248	0.847126					1.5007	6.28632
5.40228	0.188764		1.68715	-0.113113		5.43195	0.51495					1.50598	6.34982
5.42158	0.183336		1.69325	-0.0660202		5.45143	0.490944					1.51148	6.28491
5.44101	0.112829		1.69923	-0.108373		5.4709	0.404861					1.51666	6.22722
5.46043	0.0675592		1.70527	-0.106844		5.49038	0.431584					1.52195	6.22767
5.47998	0.266379		1.71137	-0.106355		5.50985	0.242923					1.5276	6.02926
5.49936	0.146849		1.71732	-0.108491		5.52932	0.360667					1.53318	6.03157
5.51866	0.100755		1.72337	-0.0671643		5.5488	0.498636					1.5383	6.09052
5.53808	0.154377		1.72943	0.0425821		5.56827	0.321865					1.54345	6.09052
5.55748	0.18032		1.73538	0.0441475		5.58775	0.324044					1.54871	6.08803
5.57668	0.181289		1.74145	0.103458		5.60722	0.165535					1.55411	6.03674
5.59603	0.184813		1.7474	0.0360507								1.55965	6.03711
5.61528	0.181367		1.75343	0.0372486								1.5653	6.13287
5.63473	0.285011		1.75943	0.0969153								1.57055	6.13101
5.65405	0.29247		1.76535	0.0953445								1.576	5.97852
5.67333	0.195003		1.77145	0.0235184								1.58173	5.90608
5.69277	0.254883		1.77785	-0.0944054								1.58685	5.90259
5.71205	0.252628		1.78382	-0.128844								1.59198	5.90259
5.73152	0.270548		1.78977	-0.0830512								1.59736	5.78803
5.75098	0.28613		1.79575	-0.139608								1.60296	5.79148
5.77013	0.290103		1.80175	-0.226771								1.60833	5.8756
5.78957	0.36911		1.80795	-0.227359								1.61366	5.87293
5.80887	0.177152		1.81395	-0.184107								1.61901	5.87699
5.82827	0.176783		1.81999	-0.127251								1.62436	6.05927
5.8477	0.176944		1.82604	-0.128913								1.62965	6.05442
5.86704	0.172832		1.83184	-0.131183								1.63481	5.95277
5.88639	0.148299		1.83794	-0.0938397								1.63993	5.95277
5.90565	-0.187968		1.8439	-0.0910174								1.64506	5.95394
5.92507	-0.244522		1.84989	-0.130211								1.6503	5.88929
5.94447	-0.00864536		1.85582	-0.243724								1.65565	5.80487
5.96375	-0.205297		1.8618	-0.344596								1.66195	5.80449
5.98322	-0.43662		1.86787	-0.45514								1.66792	5.80474
6.00274	-0.281572		1.87385	-0.303013								1.6735	5.8064
6.02191	-0.23321		1.87995	-0.303034								1.67908	5.86924
6.04139	-0.174254		1.8865	-0.265244								1.68458	5.87319
6.06071	-0.312403		1.89242	-0.190723								1.68983	5.87319
6.08007	0.0929541		1.89852	-0.256769								1.69503	5.87413
6.09946	0.0991254		1.90464	-0.259052								1.70027	5.96862
6.11862	0.0281902		1.9106	-0.346556								1.70535	5.97192
6.13799	0.0282167		1.91664	-0.29503								1.71042	5.97595
6.15731	0.0603532		1.92274	-0.224178								1.71592	5.97646
6.17678	0.00855755		1.9287	-0.225829								1.72135	6.02674
6.19609	0.216073		1.93474	-0.266962								1.7275	5.86691
6.21539	0.152663		1.94064	-0.119796								1.73277	5.86691
6.23481	0.331482		1.94669	-0.0837641								1.73808	5.86698
6.25409	0.399346		1.95267	-0.0807415								1.74343	5.80386
6.27348	0.213246		1.95869	0.0782586								1.74862	5.80858
6.29291	0.134501		1.96474	-0.0842221								1.7538	5.81203
6.31211	0.0833686		1.97074	-0.0818859								1.75897	5.9538
6.33155	-0.0954012		1.97677	-0.0461194								1.76427	5.95406
6.35083	-0.02085		1.98286	-0.0448333								1.76992	6.01096
6.3703	-0.156737		1.98877	-0.184784								1.77523	5.93356
6.3897	-0.144633		1.99481	-0.0473321								1.78068	5.93356
6.40895	-0.142477		2.00072	-0.137654								1.7863	5.93341
6.42833	-0.00479173		2.00684	-0.225606								1.79162	5.93374
6.44761	0.120889		2.01301	-0.150435								1.79695	5.93423
6.46697	-0.0876229		2.01899	-0.0835359								1.80248	5.93298
6.48637	-0.35442		2.02511	-0.0859155								1.80825	5.92841
6.5056	-0.456986		2.03114	-0.22961								1.81362	5.83605
6.5251	-0.711887		2.03712	-0.180701								1.81907	5.83814
6.54442	-0.662238		2.04312	-0.179491								1.82427	5.90087
6.56383	-0.654453		2.04906	-0.092444								1.8296	5.89922
6.58318	-0.600405		2.05517	-0.0953839								1.83515	5.95219
6.60245	-0.689982		2.06129	-0.25261								1.84042	5.95219
6.62185	-0.688986		2.06731	-0.126352								1.84552	6.0469
6.64125	-0.458221		2.07339	-0.0607042								1.85069	6.10831
6.66055	-0.452047		2.07946	0.0359426								1.85597	6.0014
6.6799	-0.36663		2.08537	0.0360502								1.86165	6.0002
6.69919	-0.364386		2.09146	-0.0180798								1.86699	6.00328
6.71875	-0.0683088		2.09749	-0.0686764								1.8722	6.14882
6.73814	-0.1707		2.10364	-0.121509								1.8777	6.15304
6.75739	-0.160213		2.10969	-0.00500461								1.88322	6.15304
6.7767	-0.163577		2.11557	-0.00490281								1.8888	6.23522
6.79596	-0.152512		2.12167	0.116465								1.8939	6.29348
6.81542	-0.218737		2.12771	0.261517								1.89945	6.29232
6.83482	-0.135082		2.13354	0.076223								1.90529	6.2923
6.85411	-0.0616245		2.13964	0.0770815								1.91097	6.35658
6.87347	-0.0140876		2.14556	0.0768578								1.91632	6.35188
6.89277	0.0696245		2.15163	0.16754								1.9217	6.24777
6.91214	0.0967737		2.15773	0.0350191								1.9269	6.2512
6.93156	0.0908472		2.16364	-0.117174								1.93222	6.25079
6.95073	-0.0184501		2.16971	0.0160657								1.9379	6.25079
6.97016	-0.0821016		2.17568	-0.0318684								1.94347	6.25108
6.98943	-0.18213		2.18179	0.0271276								1.94884	6.24674
7.00889	-0.350784		2.18786	0.177732								1.95424	6.16355
7.02826	-0.518142		2.19379	0.230467								1.9596	6.09322
7.04749	-0.324933		2.19984	0.152009								1.96502	6.08974
7.06688	-0.322563		2.20574	0.058412								1.97079	5.98794
7.08616	-0.323755		2.21178	-0.0585487								1.97637	5.98903
7.10558	-0.341823		2.21779	0.0480246								1.98162	5.99141
7.12505	-0.348904		2.22379	0.120022								1.98754	5.99412
7.14435	-0.343747		2.22981	0.123025								1.9929	5.9939
7.16373	-0.464616		2.23576	0.122062								1.99824	5.9939
7.18303	-0.750575		2.24191	0.250933								2.00395	6.08591
7.2025	-1.09487		2.24794	0.0747677								2.00932	6.15739
7.22218	-1.61354		2.25421	-0.227041								2.01505	6.15742
7.2416	-2.02714		2.26018	-0.564469								2.02054	6.15632
7.26086	-2.37065		2.26619	-1.01657								2.02577	6.23064
7.28027	-3.01007		2.27216	-1.39009								2.03099	6.23506
7.29963	-3.52784		2.27823	-1.76157								2.03646	6.29599
7.31902	-4.33918		2.28419	-2.14274								2.04187	6.2277
7.33837	-4.66708		2.29023	-2.01303								2.04702	6.2277
7.35757	-5.08946		2.29626	-1.84549								2.05222	6.28445
7.377	-5.32308		2.30223	-1.77887								2.05752	6.28433
7.39622	-5.8029		2.30833	-1.77714								2.06281	6.1793
7.41568	-6.27299		2.31435	-1.77558								2.06834	6.06792
7.43515	-6.35613		2.32023	-1.69872								2.07372	5.85254
7.45444	-6.58538		2.32631	-1.63105								2.07891	5.46365
7.4738	-6.36369		2.33226	-1.50471								2.08461	4.80738
7.49307	-6.35057		2.33843	-1.22117								2.08996	3.97679
7.51252	-5.97884		2.34443	-1.18335								2.09584	3.97679
7.53205	-5.73643		2.35033	-0.933417								2.10112	3.20155
7.55132	-5.54949		2.35641	-1.00673								2.10669	2.46847
7.57069	-5.1981		2.36236	-1.0076								2.11207	1.75802
7.59002	-5.01999		2.36841	-0.766466								2.11719	1.26442
7.60939	-4.8389		2.37451	-0.692906								2.12234	0.679421
7.62874	-4.3724		2.38043	-0.595385								2.12777	0.0805998
7.64804	-3.8919		2.3865	-0.55898								2.13324	-0.416356
7.66742	-3.62111		2.39261	-0.431641								2.13851	-0.971079
7.68677	-3.28028		2.3986	-0.394283								2.14392	-1.50802
7.70599	-3.2832		2.40466	-0.293167								2.14914	-1.53474
7.72544	-2.96829		2.41066	-0.291276								2.15444	-2.01889
7.74476	-2.50297		2.41676	-0.165087								2.15981	-2.46787
7.76413	-2.33895		2.42278	-0.165122								2.16526	-2.84882
7.78353	-2.07307		2.42875	-0.0341543								2.17036	-3.3568
7.80288	-1.98619		2.43488	-0.0323169								2.17536	-3.80965
7.82228	-1.84324		2.44086	0.0758472								2.18069	-4.17426
7.84161	-1.84532		2.44691	0.174817								2.18592	-4.45099
7.86099	-1.68455		2.45303	0.275117								2.19116	-4.8421
7.88039	-1.49654		2.45901	0.395067								2.19648	-4.9948
7.89966	-1.51743		2.46508	0.454849								2.20211	-5.5186
7.91906	-1.40106		2.4712	0.58934								2.20741	-6.04237
7.9383	-1.40125		2.47715	0.590958								2.21289	-6.75257
7.95771	-1.39569		2.48327	0.699914								2.21833	-8.06902
7.97715	-1.20956		2.48928	0.700773								2.22361	-11.5584
7.99648	-0.907904		2.49525	0.703411								2.22881	-11.6462
8.0159	-0.608678		2.5013	0.736225								2.23409	-11.8311
8.0353	-0.616428		2.50727	-0.176167								2.23929	-11.9065
8.05463	-0.50419		2.51335	-0.178925								2.24509	-12.1879
8.07405	-0.185304		2.5194	-0.105137								2.25046	-12.1879
8.09335	-0.212402		2.5253	-0.0674206								2.25601	-12.274
8.11275	-0.0257413		2.5313	-0.166295								2.26126	-12.4108
8.13217	-0.128436		2.53733	-0.169723								2.26664	-12.5805
8.15145	-0.110465		2.54343	-0.170251								2.27194	-12.5848
8.17087	-0.0758054		2.54947	-0.167908								2.27724	-12.7381
8.19015	-0.0263178		2.55547	-0.106929								2.28256	-12.8045
8.20957	-0.0297871		2.56155	-0.0454814								2.28821	-12.8064
8.22897	-0.209423		2.56753	0.0789953								2.29383	-12.8075
8.24825	-0.157285		2.57362	0.0797261								2.29926	-12.877
8.26774	-0.0692981		2.57968	0.150864								2.30458	-13.0019
8.2871	-0.0765401		2.58563	0.224656								2.31001	-13.0019
8.30624	-0.18723		2.59178	0.225492								2.31556	-13.0597
8.32575	-0.135781		2.5979	0.168869								2.32113	-12.8125
8.34507	-0.0393339		2.60383	0.0415496								2.32638	-12.5889
8.3645	-0.0409277		2.60985	0.114593								2.33159	-12.5889
8.38384	-0.0578522		2.61582	0.06075								2.33736	-12.2911
8.40304	0.0687223		2.62197	0.0637824								2.34258	-12.055
8.42244	-0.0489294		2.62805	0.127574								2.34803	-11.7707
8.44186	-0.0589244		2.63398	0.0216555								2.35373	-11.5717
8.46119	-0.0480101		2.63998	-0.0725059								2.35914	-11.2337
8.48052	0.0473036		2.64597	-0.0752362								2.36426	-10.9683
8.49976	0.122375		2.652	-0.0779158								2.36968	-10.6484
8.51914	-0.0169808		2.65814	-0.136384								2.37518	-10.6484
8.53847	0.0124363		2.66412	-0.135609								2.38065	-10.4924
8.55786	0.0514905		2.67022	-0.0476644								2.38586	-10.2727
8.57717	-0.0240282		2.67627	0.00999299								2.391	-10.0349
8.59644	-0.139784		2.68224	0.0123903								2.39671	-9.88751
8.61588	-0.217762		2.68835	-0.0922566								2.40208	-9.63386
8.63519	-0.341202		2.69435	-0.129166								2.40721	-9.37064
8.65463	-0.338877		2.7003	-0.23135								2.4125	-9.19125
8.67396	-0.270672		2.7064	-0.317532								2.41765	-9.04061
8.69319	-0.386568		2.7124	-0.368325								2.42301	-8.93913
8.71258	-0.435156		2.71847	-0.293863								2.42836	-8.61983
8.73186	-0.567328		2.7246	-0.47107								2.43398	-8.61983
8.75126	-0.619042		2.7306	-0.470885								2.43903	-8.43735
8.77056	-0.378692		2.7367	-0.46909								2.44416	-8.31037
8.78983	-0.485526		2.74274	-0.343458								2.44951	-8.07471
8.80925	-0.413107		2.7487	-0.345901								2.45496	-7.93839
8.82856	-0.362066		2.75479	-0.348556								2.46075	-7.77217
8.84805	-0.272621		2.7613	-0.456568								2.46598	-7.62699
8.8674	-0.220513		2.7672	-0.457035								2.47171	-7.45251
8.88668	-0.165843		2.77322	-0.457947								2.47726	-7.26617
8.90607	0.0791485		2.77917	-0.517743								2.48263	-7.26617
8.92543	0.00976178		2.78525	-0.451222								2.48805	-7.1526
8.94475	-0.0950746		2.79142	-0.45147								2.49365	-7.14798
8.96415	0.0226008		2.79734	-0.450002								2.49885	-7.00159
8.98345	0.221493		2.80337	-0.410889								2.5041	-6.90813
9.00282	0.269449		2.80927	-0.411394								2.5095	-6.72026
9.02212	0.202769		2.8154	-0.279708								2.5152	-6.64895
9.04147	0.223627		2.82157	-0.387144								2.52078	-6.41873
9.06087	0.154062		2.82752	-0.313506								2.5259	-6.36714
9.08017	0.359882		2.83401	-0.311284								2.5312	-6.28471
9.0996	0.279232		2.84007	-0.406653								2.5366	-6.1868
9.119	0.193829		2.84606	-0.563432								2.54205	-6.1868
9.13819	0.220386		2.85201	-0.566439								2.54743	-6.0176
9.15755	0.228192		2.85814	-0.705673								2.5527	-5.77511
9.1769	0.319116		2.86411	-0.706037								2.55795	-5.70299
9.19629	0.233074		2.87012	-0.706122								2.56318	-5.70593
9.21574	0.429602		2.87612	-0.70823								2.56853	-5.61155
9.23509	0.555079		2.88206	-0.710762								2.57387	-5.48445
9.25444	0.420922		2.88812	-0.714491								2.57905	-5.47964
9.27367	0.254425		2.89409	-0.717531								2.58433	-5.47856
9.29312	0.391691		2.90021	-0.553699								2.58948	-5.23233
9.31251	0.192309		2.90622	-0.49744								2.5947	-5.23233
9.33172	0.182083		2.91216	-0.595214								2.59997	-5.08438
9.35112	0.0530209		2.91824	-0.596419								2.6055	-4.8892
9.37047	0.173486		2.92417	-0.560542								2.61073	-4.79925
9.38987	0.0815277		2.93026	-0.5941								2.61633	-4.7401
9.40933	0.0701736		2.93626	-0.47377								2.62205	-4.62568
9.42864	-0.0471486		2.94219	-0.433812								2.6274	-4.6269
9.44799	-0.105254		2.94822	-0.375057								2.63278	-4.55135
9.46729	-0.203712		2.95422	-0.37368								2.63817	-4.55135
9.48661	-0.201701		2.96031	-0.24585								2.64375	-4.46642
9.50613	-0.184085		2.96634	-0.249343								2.64895	-4.52716
9.52553	-0.0784719		2.97232	-0.163944								2.65408	-4.45284
9.54488	-0.285494		2.97842	-0.0511034								2.6592	-4.37886
9.56431	-0.281048		2.98436	-0.0500191								2.66443	-4.2789
9.58365	-0.170606		2.99039	-0.0492927								2.67018	-4.19536
9.60301	-0.230829		2.99653	0.00689257								2.67565	-4.10679
9.62235	-0.154927		3.00249	-0.0690785								2.68125	-4.01579
9.6417	-0.14761		3.00866	-0.0226198								2.68675	-4.01579
9.66111	-0.14524		3.01471	0.0335338								2.69232	-3.89846
9.68038	0.0249614		3.02074	-0.0527595								2.69762	-3.90116
9.6998	-0.0316048		3.02681	-0.052842								2.70292	-3.90354
9.71911	0.063415		3.03286	-0.0532148								2.70823	-3.90628
9.7384	0.138344		3.03888	-0.107589								2.71372	-3.7651
9.75782	0.0734209		3.04493	-0.0424247								2.71947	-3.85859
9.7771	0.0698318		3.05104	-0.0446614								2.72489	-3.7991
9.79652	-0.150362		3.05708	-0.13629								2.7307	-3.73422
9.81597	-0.184805		3.06306	-0.209584								2.73609	-3.65939
9.83513	-0.244387		3.06899	-0.072129								2.74145	-3.65939
9.85463	-0.288076		3.07508	-0.125149								2.74707	-3.65724
9.8739	-0.264483		3.08111	-0.0801767								2.75269	-3.59442
9.89335	-0.282372		3.08739	0.0932989								2.75775	-3.50318
9.9127	-0.330594		3.09348	0.0898784								2.76282	-3.50055
9.93197	-0.0975427		3.09951	-0.0208633								2.7681	-3.50325
9.9514	-0.283134		3.10563	-0.162474								2.7737	-3.44196
9.97065	-0.213257		3.11168	-0.128962								2.77905	-3.44609
9.99007	-0.229687		3.11769	-0.131653								2.78449	-3.28254
10.0096	-0.0227951		3.12426	-0.0773751								2.78972	-3.28369
10.0289	0.124154		3.13033	-0.0278173								2.79507	-3.28365
10.0482	0.0484416		3.13643	0.00794323								2.80059	-3.28365
10.0675	-0.0962031		3.14239	0.00831164								2.80602	-3.28119
10.0869	-0.234603		3.14846	-0.0447019								2.81144	-3.14996
10.1063	-0.0253555		3.15456	-0.146348								2.81702	-3.1501
10.1257	-0.00887352		3.16044	-0.144546								2.8224	-3.14733
10.145	-0.247189		3.16653	-0.235058								2.82775	-3.06358
10.1643	-0.208109		3.17251	-0.184293								2.83302	-3.05983
10.1836	-0.228547		3.17858	-0.183254								2.83849	-2.93174
10.2029	-0.0801769		3.18466	-0.0490314								2.84395	-2.92936
10.2222	-0.122214		3.1905	0.0837184								2.84954	-2.86335
10.2416	-0.217605		3.19656	0.0109312								2.85512	-2.86335
10.2609	-0.207147		3.20248	0.0100698								2.86082	-2.7518
10.2802	-0.1236		3.20863	0.010965								2.86612	-2.81204
10.3002	-0.10089		3.21473	0.00992537								2.87165	-2.72735
10.3195	-0.25362		3.22076	-0.0455595								2.87704	-2.727
10.3388	-0.330418		3.22678	-0.0935479								2.88314	-2.72306
10.3581	-0.355636		3.23273	-0.139028								2.88859	-2.61545
10.3775	-0.159245		3.23878	-0.0220163								2.89407	-2.61571
10.3969	-0.0803218		3.24488	-0.158066								2.89942	-2.61294
10.4164	-0.123478		3.25081	-0.0980253								2.90496	-2.46876
10.4356	-0.124941		3.25683	-0.204974								2.91036	-2.46876
10.455	-0.206051		3.26283	-0.110102								2.91606	-2.41372
10.4744	-0.0721449		3.26881	-0.0606504								2.92111	-2.31961
10.4937	-0.202794		3.2749	0.027517								2.92621	-2.32349
10.513	-0.180691		3.28086	0.0272852								2.93137	-2.25978
10.5323	-0.0327807		3.28693	0.0301018								2.93671	-2.12803
10.5517	-0.29286		3.293	-0.0780209								2.94199	-2.18772
10.5711	-0.111991		3.29891	-0.0779256								2.94739	-2.07185
10.5903	-0.221745		3.30506	-0.0784174								2.95281	-2.06958
10.6098	-0.303348		3.311	-0.0451606								2.95807	-1.97788
10.629	-0.0912597		3.3171	-0.19617								2.96347	-1.97788
10.6484	-0.140576		3.32315	-0.198463								2.96889	-1.97718
10.6677	-0.276259		3.32908	-0.333904								2.97447	-1.97515
10.6871	-0.303698		3.33515	-0.381215								2.97989	-1.90988
10.7065	-0.414131		3.3412	-0.248104								2.98539	-1.83251
10.7258	-0.459757		3.34715	-0.246011								2.99087	-1.82935
10.7451	-0.409039		3.35325	-0.348068								2.99617	-1.82494
10.7646	-0.482706		3.35918	-0.350054								3.00127	-1.76886
10.7839	-0.261806		3.36528	-0.259449								3.00661	-1.76869
10.8032	-0.14796		3.37143	-0.259718								3.01202	-1.71902
10.8225	-0.200259		3.37738	-0.139757								3.01739	-1.61038
10.8419	-0.213425		3.38345	-0.243109								3.02262	-1.61038
10.8614	-0.348595		3.38938	-0.243998								3.02799	-1.60896
10.8806	-0.0836045		3.3954	-0.0918478								3.03314	-1.52257
10.9001	-0.0175687		3.40147	-0.0928013								3.03832	-1.52711
10.9193	-0.00888394		3.40738	-0.0899766								3.04391	-1.52832
10.9388	-0.0531006		3.41343	-0.138616								3.04922	-1.59948
10.9581	-0.284435		3.41937	-0.01454								3.05456	-1.59882
10.9773	-0.227971		3.42548	-0.064987								3.06001	-1.69326
10.9967	-0.256597		3.43153	-0.0659166								3.06546	-1.68859
11.016	-0.20089		3.43753	-0.065233								3.07096	-1.59508
11.0354	-0.126193		3.4436	-0.0646597								3.07624	-1.52694
11.0548	-0.148909		3.44965	-0.0680519								3.08139	-1.5271
11.0741	-0.0795052		3.45573	-0.0697758								3.08766	-1.5271
11.0936	-0.0132985		3.46183	-0.0268799								3.09301	-1.53848
11.1129	-0.0734808		3.46782	-0.0762019								3.09916	-1.53871
11.1323	-0.0278317		3.4738	0.0777738								3.10473	-1.53871
11.1517	-0.0917539		3.47985	0.110475								3.10983	-1.60029
11.171	0.0303729		3.48583	0.0588854								3.11494	-1.59906
11.1904	0.213614		3.49198	0.199127								3.12059	-1.51988
11.2098	0.155666		3.498	0.289893								3.12599	-1.52335
11.229	0.2529		3.50388	0.220224								3.13109	-1.60992
11.2484	0.243669		3.50995	0.217449								3.13628	-1.60853
11.268	0.212925		3.51595	0.180427								3.14151	-1.60466
11.2874	0.312236		3.5221	0.280241								3.14669	-1.55248
11.3068	0.209627		3.52822	0.178323								3.15191	-1.55248
11.326	0.164013		3.53415	0.0910512								3.15749	-1.50033
11.3454	0.173891		3.54022	0.0897665								3.16303	-1.55656
11.3648	0.173081		3.54635	0.0887693								3.16834	-1.61805
11.3841	0.205874		3.55234	0.0885572								3.17376	-1.62164
11.4034	0.345698		3.55847	0.0184093								3.17963	-1.68674
11.4227	0.324287		3.56442	-0.0223871								3.18484	-1.56601
11.4421	0.308075		3.57045	-0.0231889								3.19029	-1.49047
11.4615	0.280719		3.57654	-0.0650841								3.19576	-1.49215
11.4808	0.126386		3.58255	-0.210429								3.20126	-1.49106
11.5004	0.0656469		3.58872	-0.135972								3.20636	-1.49106
11.5197	0.115412		3.59472	-0.243346								3.21153	-1.48711
11.5391	0.0426893		3.60057	-0.282884								3.21708	-1.4842
11.5585	-0.0639132		3.60665	-0.212642								3.22258	-1.41047
11.5777	-0.327503		3.61257	-0.214071								3.22788	-1.30487
11.5971	-0.244613		3.61865	-0.313436								3.23316	-1.22757
11.6164	-0.353805		3.6248	-0.125137								3.23841	-1.2282
11.6358	-0.217109		3.6307	-0.0779555								3.24378	-1.23005
11.6552	-0.218796		3.63682	-0.157592								3.2492	-1.23496
11.6745	-0.102124		3.64282	-0.0860524								3.2545	-1.29478
11.6939	-0.0746661		3.64887	-0.084712								3.25963	-1.29478
11.7133	0.101018		3.65499	-0.216561								3.2648	-1.16098
11.7326	0.102492		3.66095	-0.219401								3.27	-1.16084
11.752	0.173669		3.6671	-0.184694								3.27541	-1.25578
11.7713	-0.0304583		3.67317	-0.148471								3.28118	-1.36099
11.7907	-0.0287121		3.67911	-0.202645								3.2866	-1.26086
11.8102	0.0665794		3.68514	-0.201696								3.29176	-1.13587
11.8294	-0.0352824		3.69109	-0.203155								3.297	-1.07128
11.8488	0.0397999		3.69719	-0.132701								3.30288	-1.0731
11.868	0.0886162		3.70327	-0.13221								3.30821	-1.07423
11.8875	0.212293		3.70926	-0.169732								3.31346	-1.07423
11.9069	0.137497		3.71537	-0.203394								3.31891	-1.18573
11.9261	-0.115244		3.72154	-0.336807								3.32481	-1.18562
11.9455	-0.255979		3.72742	-0.335168								3.33013	-1.24523
11.9648	-0.384472		3.73351	-0.37979								3.33545	-1.24462
11.9843	-0.442684		3.73944	-0.381702								3.3409	-1.40378
12.0036	-0.650855		3.74549	-0.447901								3.34728	-1.40221
12.0228	-0.495753		3.75151	-0.389768								3.35288	-1.28297
12.0422	-0.452207		3.75749	-0.174939								3.35848	-1.16703
12.0615	-0.468792		3.76357	-0.172348								3.36383	-1.16644
12.0809	-0.466534		3.76961	-0.232128								3.36933	-1.00666
12.1003	-0.523286		3.77559	-0.187799								3.37481	-1.00666
12.1196	-0.470127		3.78166	-0.106861								3.38055	-1.00674
12.139	-0.420977		3.78766	-0.0393962								3.38606	-1.00907
12.1583	-0.557263		3.79377	0.286875								3.39118	-1.01036
12.1777	-1.12511		3.79977	0.289614								3.39643	-1.0153
12.1972	-1.47523		3.80577	0.464014								3.4016	-1.01409
12.2166	-1.74476		3.81186	0.460664								3.40673	-0.895179
12.236	-1.91557		3.81799	0.540893								3.41173	-0.891091
12.2554	-2.54284		3.82386	0.416523								3.4173	-0.802632
12.2747	-2.89303		3.82992	0.415492								3.423	-0.800607
12.2941	-3.15418		3.83589	0.460384								3.42838	-0.800607
12.3133	-3.27476		3.84204	0.515679								3.43357	-0.796333
12.3327	-3.71252		3.84809	0.5552								3.4388	-0.796295
12.3521	-3.8633		3.85401	0.554039								3.4442	-0.797037
12.3713	-3.93147		3.86011	0.474134								3.44958	-0.711705
12.3907	-4.01683		3.86603	0.542413								3.45492	-0.715566
12.41	-4.11298		3.87216	0.626503								3.46113	-0.809269
12.4294	-4.31944		3.87828	0.6247								3.46655	-0.690935
12.4488	-4.68778		3.88424	0.58096								3.47182	-0.689403
12.468	-4.75536		3.89029	0.523437								3.47713	-0.689403
12.4875	-5.13819		3.89636	0.522256								3.48262	-0.687335
12.5068	-5.5478		3.90223	0.612942								3.48795	-0.784873
12.5261	-5.55528		3.90889	0.579557								3.49325	-0.782711
12.5455	-5.55183		3.91501	0.576803								3.49857	-0.84565
12.5649	-5.40991		3.92103	0.624803								3.50388	-0.85023
12.5843	-5.52199		3.92711	0.555071								3.50918	-0.967501
12.6036	-5.07723		3.93319	0.595033								3.5145	-0.89352
12.623	-4.82582		3.93914	0.594868								3.51972	-0.897299
12.6423	-4.61242		3.94518	0.59594								3.525	-1.03386
12.6617	-4.47741		3.95131	0.544937								3.53057	-1.0352
12.6811	-4.11794		3.95723	0.54784								3.53602	-1.0352
12.7005	-3.68819		3.96329	0.650741								3.54137	-1.03535
12.7198	-3.50064		3.96926	0.606676								3.54642	-0.901244
12.7392	-3.20646		3.97538	0.537912								3.55182	-0.996771
12.7585	-2.88542		3.98149	0.399882								3.55728	-0.999499
12.778	-2.49011		3.98734	0.399102								3.56295	-0.846333
12.7973	-2.33329		3.99339	0.469925								3.56827	-0.788388
12.8166	-1.96577		3.99939	0.347764								3.57348	-0.787248
12.836	-1.77367		4.00556	0.397464								3.5797	-0.734221
12.8553	-1.76668		4.01161	0.448049								3.58495	-0.73579
12.8747	-1.63601		4.01756	0.383212								3.59085	-0.73579
12.8943	-1.37135		4.0236	0.473923								3.59669	-0.738712
12.9135	-1.21239		4.0295	0.38341								3.60194	-0.831454
12.9329	-1.03822		4.0356	0.386347								3.60744	-0.828752
12.9522	-0.863917		4.0417	0.270171								3.61295	-0.830062
12.9716	-0.7462		4.04768	0.27313								3.61835	-0.893053
12.991	-0.571865		4.05365	0.348752								3.62354	-0.893515
13.0104	-0.608316		4.0598	0.346761								3.62867	-0.897762
13.0297	-0.566107		4.06563	0.346813								3.63389	-0.961389
13.0491	-0.511344		4.0717	0.387627								3.63949	-0.961389
13.0684	-0.150436		4.07771	0.291201								3.64512	-0.81886
13.0878	-0.0879358		4.08381	0.288934								3.6506	-0.814529
13.107	0.105829		4.08986	0.322863								3.65607	-0.758787
13.1264	0.161728		4.09608	0.423659								3.66165	-0.758525
13.1458	0.286705		4.1021	0.315539								3.66695	-0.75885
13.1651	0.433284		4.1083	0.18757								3.67257	-0.756285
13.1845	0.607547		4.1142	0.11784								3.67789	-0.7547
13.2038	0.544351		4.1203	0.117662								3.68322	-0.754887
13.2232	0.664565		4.12626	0.114343								3.68839	-0.592758
13.2425	0.455033		4.13223	0.0534253								3.69357	-0.589191
13.2619	0.461442		4.13835	0.108043								3.69874	-0.522561
13.2813	0.430776		4.14431	0.212588								3.70427	-0.522561
13.3006	0.378707		4.1504	0.211175								3.71027	-0.580869
13.3199	0.272484		4.15641	0.16202								3.71575	-0.505585
13.3393	0.283565		4.16235	0.0988678								3.72147	-0.509612
13.3586	0.287462		4.16838	0.136627								3.72657	-0.510739
13.378	0.299725		4.17433	0.186733								3.73182	-0.447798
13.3974	0.38878		4.18038	0.187112								3.73732	-0.443834
13.4168	0.280533		4.18645	0.144778								3.74292	-0.441365
13.4361	0.284112		4.1923	0.143948								3.74824	-0.445272
13.4554	0.279361		4.1987	0.0998374								3.75355	-0.446462
13.4748	0.032938		4.205	0.101924								3.75862	-0.446462
13.4941	0.119229		4.211	0.0449834								3.76372	-0.37936
13.5135	0.00581726		4.21705	-0.0713344								3.7691	-0.379848
13.5329	0.224199		4.22318	-0.074783								3.77474	-0.375295
13.5521	0.300216		4.22913	-0.0186494								3.78014	-0.29369
13.5716	0.288445		4.2352	-0.128584								3.78537	-0.293749
13.5908	0.116406		4.24112	-0.127068								3.79066	-0.291303
13.6102	0.176077		4.24723	-0.180973								3.79607	-0.399188
13.6296	0.268623		4.2533	-0.178526								3.80241	-0.34963
13.6488	0.371178		4.25927	-0.233839								3.80777	-0.346098
13.6683	0.304792		4.26538	-0.2315								3.81377	-0.278738
13.6876	0.245229		4.27172	-0.231135								3.81919	-0.278738
13.707	0.110615		4.27772	-0.167949								3.82467	-0.332953
13.7263	0.0192882		4.2838	-0.13449								3.82994	-0.330808
13.7455	0.0693727		4.2899	-0.0684307								3.83542	-0.334272
13.7649	-0.0659008		4.29587	-0.0974487								3.84074	-0.337233
13.7842	0.035284		4.30195	-0.0597443								3.84624	-0.335787
13.8036	0.119193		4.30793	-0.129885								3.85161	-0.338956
13.823	-0.000527684		4.31412	-0.129851								3.85661	-0.445071
13.8422	0.145062		4.32018	-0.177066								3.86236	-0.449086
13.8617	0.015027		4.3261	-0.216011								3.86791	-0.445935
13.881	-0.148171		4.3327	-0.0798524								3.87352	-0.348002
13.9003	-0.257489		4.33877	-0.0814936								3.87856	-0.348002
13.9197	-0.260446		4.34478	-0.0798298								3.88379	-0.347
13.9389	-0.0625835		4.35077	0.00299453								3.88904	-0.185501
13.9583	0.0156599		4.35683	0.0750155								3.89451	-0.248501
13.9776	0.280032		4.3628	0.0733295								3.90016	-0.248778
13.9971	0.340297		4.36894	0.00415495								3.90572	-0.129744
14.0165	0.483688		4.37509	0.067663								3.91101	-0.129946
14.0358	0.515131		4.38104	0.0151903								3.91679	0.0644456
14.0551	0.314743		4.38712	-0.0215036								3.92214	-0.038237
14.0746	0.131824		4.39322	0.0166233								3.92737	-0.0405695
14.094	0.253722		4.39912	-0.0329663								3.93282	-0.0405695
14.1133	0.333443		4.40522	-0.0357674								3.93851	-0.0372293
14.1326	0.336004		4.41117	0.00624921								3.94359	-0.0394209
14.152	0.209478		4.41729	-0.0798576								3.94886	-0.0398057
14.1713	0.193894		4.42337	-0.0781591								3.95448	-0.0395976
14.1907	-0.0261659		4.42927	0.0167822								3.95998	-0.115736
14.21	-0.177792		4.43535	-0.0536405								3.96539	-0.114384
14.2292	-0.263185		4.44144	0.0472219								3.97058	-0.11602
14.2486	-0.263548		4.44737	-0.0318951								3.97614	-0.198434
14.2679	-0.156515		4.45344	-0.0894405								3.98168	-0.197175
14.2873	-0.189463		4.45935	0.0233749								3.98688	-0.197175
14.3067	-0.0613092		4.4654	-0.0452605								3.99236	-0.285461
14.326	-0.0533937		4.4715	-0.0925853								3.99798	-0.284564
14.3454	-0.0982125		4.4774	-0.141273								4.00371	-0.362829
14.3647	-0.0443009		4.4835	-0.140416								4.00879	-0.363453
14.3841	0.146171		4.48945	-0.137427								4.01418	-0.362167
14.4035	0.197408		4.4955	-0.191143								4.01986	-0.360861
14.4226	0.197425		4.50155	-0.19397								4.02533	-0.429102
14.442	0.195835		4.50742	-0.230863								4.03058	-0.424555
14.4614	0.236428		4.51347	-0.18788								4.03586	-0.425856
14.4808	0.41955		4.51947	-0.186077								4.04173	-0.424233
14.5002	0.423678		4.5256	-0.241701								4.04701	-0.426481
14.5194	0.293887		4.53169	-0.0882654								4.05283	-0.497153
14.5387	0.368461		4.53777	-0.0895428								4.05851	-0.497153
14.558	0.223713		4.54381	-0.0877777								4.06381	-0.618494
14.5776	0.224372		4.54982	0.126179								4.06924	-0.61591
14.5969	0.289666		4.55589	0.19647								4.07474	-0.613677
14.6162	0.425974		4.56196	0.115124								4.08008	-0.613396
14.6357	0.296166		4.56797	0.0214275								4.08529	-0.617367
14.655	0.293131		4.57404	-0.015466								4.09058	-0.56515
14.6743	0.362278		4.58017	-0.017512								4.09596	-0.501011
14.6937	0.305467		4.58616	-0.104057								4.10161	-0.5008
14.713	0.319397		4.59229	-0.1035								4.10698	-0.497257
14.7324	0.330454		4.59847	-0.0300492								4.11228	-0.497257
14.7518	0.244129		4.60449	0.0210412								4.11773	-0.366907
14.7711	0.172352		4.61057	-0.0546236								4.12333	-0.364137
14.7904	0.0434684		4.61662	-0.0184809								4.12906	-0.359186
14.8097	-0.0338718		4.62266	0.126999								4.13456	-0.30133
14.8291	-0.0713502		4.62876	0.199893								4.14001	-0.239812
14.8485	0.0228758		4.63472	0.196721								4.14545	-0.240554
14.8678	-0.0466762		4.64081	0.195075								4.15063	-0.235819
14.8872	-0.0452651		4.64701	0.151425								4.15651	-0.233473
14.9066	0.0617189		4.65292	0.150343								4.16205	-0.233473
14.926	0.0657893		4.65907	0.0451507								4.1672	-0.234881
14.9455	0.0672525		4.66516	0.101763								4.17253	-0.234419
14.9647	-0.16971		4.67117	0.101888								4.17793	-0.314353
14.9841	0.224054		4.67724	0.0543532								4.18326	-0.256034
15.0034	0.0174989		4.68327	0.0509528								4.18896	-0.1406
15.0228	-0.233496		4.68936	-0.125627								4.19406	-0.137522
15.0422	-0.297823		4.69544	-0.0146671								4.19936	-0.133796
15.0616	-0.187116		4.70141	-0.0155241								4.20503	-0.0472596
15.081	-0.0354073		4.70741	-0.0167169								4.21031	0.00927255
15.1004	0.155274		4.71348	-0.0141662								4.21561	0.0100873
15.1198	0.228475		4.71941	0.0402574								4.22118	0.0100873
15.1391	0.308511		4.72549	-0.045305								4.22696	0.0109291
15.1584	0.285677		4.73139	-0.046328								4.2323	0.068553
15.1778	0.621617		4.73743	-0.0438114								4.23771	0.0704113
15.1971	0.566334		4.74353	-0.0410968								4.24331	0.0663667
15.2163	0.479772		4.74948	0.0238197								4.24863	0.0690875
15.2357	0.550006		4.75554	-0.112741								4.25398	-0.0265456
15.255	0.462476		4.76156	-0.112305								4.2596	-0.026527
15.2745	0.401062		4.76749	-0.113362								4.26528	0.0817119
15.2938	0.556259		4.77359	-0.0352126								4.27061	0.0775928
15.3131	0.61767		4.77959	-0.035062								4.2759	-0.104675
15.3325	0.564123		4.78573	-0.0375848								4.28136	-0.104675
15.3518	0.506766		4.79186	-0.116716								4.28678	-0.10738
15.3712	0.542636		4.79786	-0.0132749								4.29261	-0.171072
15.3906	0.273854		4.80401	0.109258								4.29833	-0.168802
15.4098	0.132801		4.81006	0.222236								4.30393	-0.165449
15.4293	0.0120514		4.81599	0.225126								4.30915	-0.269737
15.4486	-0.0224599		4.82211	0.265213								4.31472	-0.272783
15.468	-0.177621		4.82809	0.362878								4.32052	-0.142811
15.4875	-0.177332		4.83414	0.360979								4.32595	-0.140814
15.5067	0.16892		4.84018	0.227374								4.33128	-0.137711
15.5261	0.247923		4.84614	0.145504								4.33653	-0.137912
15.5455	0.245295		4.85221	0.262698								4.34265	-0.137912
15.5648	0.242815		4.85816	0.261594								4.34785	-0.225603
15.5843	0.281629		4.86423	0.25905								4.3533	-0.34772
15.6035	0.276752		4.87028	0.2937								4.35867	-0.352115
15.6229	0.293065		4.87628	0.336831								4.36423	-0.43074
15.6423	0.262792		4.88235	0.334912								4.3698	-0.431598
15.6615	0.187652		4.88848	0.280239								4.37545	-0.340739
15.6808	-0.0245759		4.89443	0.276849								4.38055	-0.341503
15.7001	0.0532595		4.90055	0.241795								4.38578	-0.337146
15.7196	-0.222833		4.90651	0.241992								4.39108	-0.277435
15.739	-0.126538		4.91246	0.312791								4.39638	-0.277435
15.7582	-0.116439		4.91848	0.25414								4.40188	-0.273075
15.7776	-0.18981		4.92441	0.209461								4.40723	-0.1787
15.7969	-0.141312		4.9305	0.374834								4.41235	-0.175862
15.8163	-0.254931		4.93641	0.162648								4.41755	-0.170894
15.8357	-0.158283		4.9425	0.0973703								4.42327	-0.173491
15.8549	-0.0984231		4.94855	0.205474								4.4286	-0.29675
15.8743	-0.186459		4.95458	0.169296								4.4342	-0.294256
15.8936	-0.078195		4.96065	0.172313								4.4393	-0.244674
15.9134	-0.0446104		4.96663	0.21101								4.44442	-0.243618
15.9327	-0.288547		4.97265	0.274923								4.44998	-0.378633
15.952	-0.297192		4.97873	0.219609								4.45563	-0.378633
15.9714	0.0804451		4.98466	0.216842								4.46098	-0.381335
15.9908	0.0689912		4.99071	0.17174								4.46608	-0.381685
16.0101	-0.0124502		4.99681	0.170853								4.47158	-0.384162
16.0296	0.0572518		5.00276	0.318995								4.47715	-0.383629
16.049	0.00870003		5.00883	0.25021								4.4823	-0.475475
16.0683	0.18274		5.01485	0.196546								4.48757	-0.473949
16.0876	0.320405		5.02083	0.119886								4.4929	-0.471113
16.1069	0.527809		5.02691	0.11709								4.4982	-0.390706
16.1263	0.395902		5.03295	0.0390425								4.50362	-0.391407
16.1457	0.400145		5.03915	-0.00633231								4.50912	-0.329013
16.165	0.471433		5.04527	0.0485236								4.51415	-0.329013
16.1845	0.341339		5.05127	0.0484833								4.51945	-0.324314
16.2037	0.335164		5.05732	0.0479154								4.52485	-0.321406
16.2231	0.373275		5.06335	0.0143539								4.53025	-0.37805
16.2424	0.363326		5.06925	0.122591								4.53587	-0.308743
16.2617	0.393937		5.0754	0.123263								4.54097	-0.30492
16.2812	0.386649		5.08142	0.173397								4.54625	-0.302134
16.3005	0.278577		5.08745	0.231212								4.55152	-0.305233
16.32	0.0169616		5.09348	0.194858								4.55685	-0.301674
16.3393	-0.0534542		5.09935	0.0860086								4.56229	-0.391421
16.3589	-0.125381		5.10552	0.0853418								4.56739	-0.391421
16.3783	-0.146366		5.11145	0.122933								4.57257	-0.39217
16.3977	-0.092552		5.11768	-0.0431797								4.5778	-0.390051
16.417	-0.0918628		5.1237	0.00109831								4.58317	-0.38885
16.4365	-0.0921123		5.12973	-0.0724657								4.58884	-0.392871
16.4558	-0.071299		5.13575	-0.0732783								4.59432	-0.392096
16.4751	0.039088		5.14188	-0.0362711								4.59944	-0.396425
16.4945	-0.0170101		5.14783	-0.0340472								4.60492	-0.392494
16.5139	0.0365995		5.1539	0.113986								4.6103	-0.389299
16.5333	0.0948935		5.1598	0.110607								4.6157	-0.387264
16.5527	0.254271		5.16588	0.211651								4.6212	-0.288942
16.572	0.244171		5.17198	0.2476								4.62665	-0.288942
16.5914	0.107126		5.17797	0.120401								4.63202	-0.234082
16.6107	0.161732		5.18403	0.0692905								4.63737	-0.233066
16.6302	0.167383		5.19008	-0.120254								4.64259	-0.232899
16.6496	-0.0858932		5.19602	-0.0780815								4.64822	-0.321239
16.6688	0.125467		5.2021	-0.0753689								4.65371	-0.396767
16.6882	0.123996		5.20807	-0.0771422								4.65914	-0.321244
16.7075	-0.0811487		5.2142	0.00500747								4.66437	-0.321547
16.7269	0.0134095		5.22029	0.162652								4.66954	-0.319407
16.7463	0.0383964		5.22627	0.262486								4.67501	-0.319407
16.7656	0.155391		5.23229	0.369272								4.68066	-0.241275
16.7851	-0.0900408		5.23835	0.334112								4.68599	-0.243104
16.8045	-0.143869		5.24429	0.236335								4.69117	-0.246985
16.824	-0.0350968		5.25032	0.136936								4.69649	-0.243586
16.8433	0.0601876		5.25629	0.182511								4.70174	-0.241079
16.8627	-0.00885554											4.70701	-0.189029
16.8819	-0.122279											4.71231	-0.192858
16.9013	0.127421											4.71746	-0.191352
16.9206	0.208384											4.72282	-0.187221
16.94	0.108263											4.72831	-0.187221
16.9594	0.115584											4.73404	-0.105754
16.9787	0.21285											4.73956	-0.106601
16.9981	0.0792877											4.74551	-0.110697
17.0174	0.0591026											4.75077	-0.174996
17.0369	0.0703885											4.75632	-0.241519
17.0562	0.192725											4.76151	-0.243221
17.0754	0.383456											4.76676	-0.239216
17.0948	0.296404											4.77261	-0.166794
17.1141	0.388737											4.77787	-0.163851
17.1337	0.293291											4.78331	-0.0883882
17.1531	0.0618775											4.78872	-0.0883882
17.1724	-0.416579											4.79457	-0.0876294
17.1917	-0.736985											4.79986	-0.0862148
17.2112	-1.15346											4.80584	0.0431146
17.2307	-1.53582											4.81131	0.0457651
17.2501	-1.81592											4.81676	0.111206
17.2695	-2.1368											4.82216	0.11239
17.2888	-2.48568											4.82749	0.109335
17.3081	-2.93517											4.83266	0.110703
17.3274	-3.19555											4.83796	0.112508
17.347	-3.63441											4.84434	0.112508
17.3664	-4.1006											4.84991	0.114937
17.3856	-4.41424											4.85546	0.112988
17.405	-4.68087											4.86079	0.0270464
17.4242	-5.32349											4.86613	-0.0621243
17.4438	-5.61927											4.87124	-0.0628178
17.4632	-5.77499											4.87639	-0.0580037
17.4825	-5.78313											4.88179	0.0650783
17.5019	-5.52873											4.88751	0.0667707
17.5213	-5.2708											4.89289	0.0667707
17.5406	-5.12408											4.89811	0.0706886
17.56	-4.83987											4.90329	0.0725494
17.5794	-4.53086											4.90874	0.0716988
17.5988	-4.20287											4.91434	0.0207479
17.6181	-3.97823											4.91964	0.0902398
17.6373	-3.35489											4.92483	0.0928923
17.6567	-2.86916											4.93009	0.169718
17.676	-2.65368											4.93556	0.171743
17.6954	-2.3891											4.94146	0.171743
17.7147	-2.15246											4.94668	0.168392
17.734	-1.84958											4.95209	0.219309
17.7535	-1.53281											4.95783	0.217344
17.7728	-1.45888											4.96298	0.0998029
17.7922	-1.33372											4.96856	0.102207
17.8116	-1.26893											4.97396	0.105424
17.8309	-1.02909											4.97941	0.105861
17.8504	-0.890074											4.98471	0.110782
17.8698	-0.72235											4.98991	0.110027
17.889	-0.641086											4.99509	-0.00945993
17.9085	-0.695894											5.00051	-0.00945993
17.9278	-0.457527											5.00635	0.0904867
17.9473	-0.374131											5.01168	0.15601
17.9667	-0.474564											5.0173	0.151473
17.986	-0.275808											5.02268	0.203321
18.0053	-0.366721											5.02801	0.202819
18.0249	-0.31282											5.03341	0.118509
18.0441	-0.235688											5.03908	0.122632
18.0635	0.00447007											5.04448	0.124706
18.0829	-0.130954											5.05008	0.19295
18.1023	-0.177948											5.0554	0.19295
18.1217	-0.170583											5.0607	0.19296
18.1409	-0.000761051											5.06596	0.0940782
18.1602	-0.177797											5.07133	-0.0467511
18.1796	-0.0821878											5.0766	-0.0485265
18.1989	-0.18044											5.08195	-0.101689
18.2183	-0.184601											5.0876	-0.20239
18.2375	-0.281615											5.09338	-0.200297
18.257	-0.0953202											5.09878	-0.198129
18.2762	-0.250334											5.1044	-0.128789
18.2956	-0.104653											5.10978	-0.128368
18.3151	0.0916354											5.11516	-0.126079
18.3342	-0.174836											5.12041	-0.126079
18.3537	-0.0852381											5.12605	-0.0327479
18.373	0.0899597											5.1313	-0.0310172
18.3924	0.196582											5.13645	-0.0823656
18.4117	0.109957											5.14181	-0.0787618
18.431	0.21576											5.14746	-0.147069
18.4504	0.153507											5.1531	-0.0894828
18.4697	0.290267											5.15835	0.051374
18.489	0.059184											5.16368	0.0548437
18.5084	-0.0934599											5.1692	0.0580568
18.5275	0.0560324											5.17458	0.0580568
18.547	0.110293											5.1796	0.0584946
18.5663	0.00898168											5.1848	0.0633068
18.5857	0.0179699											5.19017	0.123297
18.6049	-0.0588591											5.19543	0.122959
18.6242	-0.196757											5.20077	0.122679
18.6436	-0.262067											5.20613	0.127343
18.663	-0.337952											5.21122	0.217527
18.6825	-0.251572											5.2166	0.213001
18.7019	-0.153303											5.22282	0.216422
18.7211	-0.131237											5.22788	0.219191
18.7409	-0.13285											5.2331	0.217313
18.7603	-0.0666445											5.23855	0.166186
18.7797	-0.215599											5.2441	0.166186
18.7991	-0.214766											5.24952	0.162259
18.8185	-0.133985											5.25478	0.165222
18.8378	0.0979732											5.25992	0.243843
18.8572	0.0374482											5.26522	0.242855
18.8766	0.00150446											5.27095	0.129934
18.896	-0.0528952											5.27627	0.125047
18.9154	-0.0620548											5.2815	0.0753815
18.9346	-0.0599611											5.2867	0.00615521
18.954	-0.0608666											5.29193	0.0107662
18.9734	-0.050046											5.29773	0.00792862
18.9926	-0.0466904											5.30308	-0.145895
19.012	-0.197507											5.30825	-0.0841719
19.0312	-0.130317											5.31345	-0.0858555
19.0507	-0.178599											5.31873	-0.0858555
19.07	-0.104768											5.32423	-0.0827666
19.0894	-0.280746											5.32952	-0.078458
19.1088	-0.218491											5.33487	-0.00376273
19.1281	-0.22327											5.34012	8.39934e-05
19.1476	-0.233686											5.34543	0.0600383
19.167	-0.565819											5.3507	0.140246
19.1863	-0.558479											5.35622	0.0414398
19.2057	-0.549784											5.36149	0.0382582
19.2251	-0.714287											5.36662	0.0394883
19.2444	-0.543312											5.37177	0.0364205
19.2638	-0.620549											5.37765	0.095563
19.2832	-0.627431											5.38292	0.200065
19.3026	-0.751788											5.38814	0.200065
19.322	-0.818068											5.3934	0.195641
19.3412	-0.740629											5.39864	0.144323
19.3607	-0.744347											5.40394	0.144793
19.38	-0.829199											5.40922	0.144915
19.3994	-0.655744											5.41454	0.202821
19.4187	-0.653578											5.42037	0.205794
19.4379	-0.730023											5.4258	0.205942
19.4572	-0.656314											5.4313	0.210486
19.4765	-0.549708											5.43649	0.212749
19.4959	-0.48882											5.44169	0.209066
19.5153	-0.389476											5.4469	0.206398
19.5347	-0.193555											5.45225	0.210048
19.5541	-0.136826											5.45762	0.210048
19.5735	-0.215412											5.46327	0.206381
19.5927	-0.203122											5.46857	0.205272
19.6122	-0.21487											5.47397	0.20824
19.6314	-0.216369											5.4795	0.206914
19.6508	-0.191497											5.48477	0.333324
19.6703	-0.161722											5.48999	0.336031
19.6897	-0.145752											5.49515	0.338423
19.709	-0.213907											5.5003	0.260211
19.7283	-0.367626											5.50574	0.368181
19.7478	-0.369002											5.51119	0.364375
19.7672	-0.370906											5.51637	0.300499
19.7864	-0.293021											5.52174	0.300343
19.8058	-0.197567											5.52681	0.404636
19.8251	-0.198216											5.53201	0.404636
19.8444	-0.193416											5.53769	0.409058
19.8638	-0.101863											5.54299	0.409912
19.8832	-0.239902											5.54826	0.359768
19.9025	-0.238964											5.55352	0.298197
19.922	-0.180066											5.55866	0.295839
19.9412	-0.0057517											5.56407	0.296995
19.9606	-0.00353069											5.56934	0.218911
19.9799	-0.00420476											5.57539	0.22156
19.9993	-0.0719149											5.58061	0.434002
20.0187	-0.0339035											5.58606	0.580993
20.038	0.0996958											5.59137	0.493109
20.0574	-0.0208567											5.59689	0.489813
20.0767	0.218914											5.60209	0.374488
20.0961	0.285004											5.60736	0.217893
20.1154	0.200796											5.61269	0.217893
20.1348	0.0391268											5.61811	0.217671
20.1543	0.109968											5.62346	0.216688
20.1738	0.172846											5.62862	0.134602
20.1932	0.00566436											5.63384	0.129947
20.2126	-0.0857877											5.63916	0.126366
20.232	-0.0727731											5.64479	-0.0322733
20.2512	-0.181432											5.64997	-0.0351398
20.2707	-0.184485											5.65519	-0.0343093
20.2901	-0.0699627											5.66042	-0.0328348
20.3094	0.00984367											5.66572	-0.0328348
20.3288	0.0534157											5.67129	-0.0353253
20.3481	-0.0338798											5.67677	-0.128691
20.3677	-0.0244675											5.68199	-0.131891
20.3871	0.0641283											5.68727	-0.133823
20.4065	-0.0091973											5.69252	-0.0192615
20.4259	0.122182											5.69782	-0.0200322
20.4453	-0.014773											5.70323	-0.141091
20.4647	-0.0112157											5.70836	-0.139065
20.484	-0.00642766											5.71346	-0.139065
20.5033	-0.073929											5.71868	0.00856574
20.5227	-0.0377088											5.72383	0.0111716
20.5422	-0.145089											5.72903	-0.0545207
20.5615	-0.180345											5.73454	-0.0566244
20.5809	-0.240587											5.73989	-0.0607126
20.6003	-0.186651											5.74513	-0.140157
20.6195	-0.267859											5.75041	-0.139568
20.6389	-0.338997											5.75591	0.00331569
20.6582	-0.210134											5.76159	0.00331569
20.6776	-0.200919											5.76689	-0.065487
20.6971	-0.0453011											5.77206	-0.0614126
20.7164	-0.101939											5.77719	-0.0579973
20.7359	-0.20572											5.78243	-0.0574466
20.7552	-0.158322											5.78769	0.0493885
20.7745	-0.229426											5.79311	-0.00601619
20.7939	-0.222815											5.79836	-0.00881791
20.8132	-0.354438											5.80349	-0.0133341
20.8326	-0.367734											5.80859	-0.108735
20.8522	-0.458917											5.81376	-0.203813
20.8715	-0.263375											5.81911	-0.203813
20.8908	-0.187044											5.82448	-0.208692
20.9102	-0.190657											5.82984	-0.330691
20.9295	-0.199309											5.83499	-0.254016
20.9488	-0.0955082											5.84016	-0.306707
20.9682	0.00187794											5.84536	-0.355961
20.9876	-0.00244764											5.85046	-0.303928
21.0071	0.0584967											5.85593	-0.233556
21.0263	-0.0407809											5.86144	-0.116628
21.0457	0.0906011											5.86666	-0.114288
21.065	0.0348831											5.87198	-0.0105918
21.0844	0.0474915											5.87711	-0.0135104
21.1039	-0.0266842											5.88221	-0.0135104
21.1232	-0.0188733											5.88831	-0.01337
21.1426	0.0355543											5.89351	-0.0144709
21.1619	0.16827											5.89855	-0.0702197
21.1813	0.0854603											5.90375	0.0843659
21.2008	-0.0704953											5.90885	0.0809241
21.2201	-0.200547											5.9139	0.0777513
21.2394	-0.209272											5.9192	0.130884
21.2588	-0.341509											5.9245	0.132355
21.2781	-0.502621											5.92988	0.132355
21.2978	-0.557545											5.93533	0.131205
21.3172	-0.65751											5.94041	0.131892
21.3364	-0.468845											5.94553	0.134358
21.3559	-0.735461											5.9507	0.0659633
21.3751	-0.69839											5.95615	0.066141
21.3945	-0.638075											5.96148	-0.0550297
21.414	-0.513752											5.96683	0.0139895
21.4334	-0.311824											5.97231	0.0167937
21.4528	-0.168483											5.97761	0.0167937
21.4722	-0.15597											5.98298	0.0767068
21.4914	-0.160302											5.98836	0.0778259
21.5109	-0.253939											5.99343	0.0797515
21.5301	-0.205551											5.99861	0.0806576
21.5495	-0.301102											6.00378	0.0810208
21.569	-0.218892											6.00893	0.0844415
21.5883	-0.167307											6.01426	0.0831025
21.6077	0.015319											6.01975	0.0843419
21.6271	-0.0875344											6.0252	0.0822867
21.6462	0.0166771											6.03028	0.0822867
21.6657	0.0792025											6.03643	-0.0319596
21.6852	-0.0222204											6.04186	-0.104926
21.7045	-0.0738869											6.04705	-0.163875
21.724	-0.124322											6.05273	-0.26051
21.7432	-0.0451543											6.05822	-0.259946
21.7626	-0.0454137											6.06403	-0.366976
21.782	-0.1559											6.06933	-0.371573
21.8012	-0.256929											6.07502	-0.501948
21.8207	-0.168313											6.08058	-0.417028
21.84	-0.224714											6.08588	-0.344572
21.8594	-0.275316											6.09145	-0.344572
21.8789	-0.291425											6.09683	-0.344846
21.8982	-0.281292											6.10225	-0.441723
21.9175	-0.491635											6.10738	-0.438278
21.9369	-0.501751											6.11292	-0.378566
21.9562	-0.592074											6.11842	-0.374058
21.9756	-0.482615											6.12358	-0.371953
21.9949	-0.662187											6.12868	-0.308581
22.0144	-0.653497											6.13387	-0.217119
22.0337	-0.59752											6.13925	-0.212493
22.053	-0.303335											6.14468	-0.212493
22.0724	-0.443762											6.15015	-0.145146
22.0917	-0.49872											6.15563	-0.145466
22.1111	-0.324608											6.16088	-0.0887696
												6.16663	-0.0846161
												6.17203	-0.00214786
												6.17722	-0.0031963
												6.18243	-0.00584194
												6.1878	-0.124232
												6.1933	-0.120249
												6.19897	-0.0509513
												6.2043	0.0141869
												6.2096	0.0141869
												6.21487	0.0868329
												6.22033	0.0845671
												6.22538	0.0881768
												6.23059	0.148695
												6.23582	0.266344
												6.24124	0.26752
												6.24692	0.269399
												6.25212	0.370003
												6.25729	0.515556
												6.26339	0.520035
												6.2695	0.602495
												6.27515	0.602495
												6.2803	0.601423
												6.28562	0.603377
												6.29194	0.601837
												6.2971	0.597977
												6.30247	0.598345
												6.30772	0.600278
												6.31332	0.603341
												6.31867	0.661617
												6.32382	0.780168
												6.3291	0.780168
												6.33419	0.664201
												6.33952	0.534881
												6.34467	0.530144
												6.35017	0.375712
												6.35545	0.280201
												6.36074	0.278529
												6.36614	0.340741
												6.37179	0.455546
												6.377	0.451803
												6.38272	0.254116
												6.38837	0.252025
												6.39385	0.246994
												6.39907	0.246994
												6.40536	0.24376
												6.41091	0.238724
												6.41634	0.236654
												6.42172	0.231755
												6.42721	0.161677
												6.43261	0.0816432
												6.43837	-0.0346381
												6.44396	0.0452768
												6.44901	0.0454181
												6.45421	0.0482115
												6.45962	0.226115
												6.46534	0.226115
												6.47082	0.224926
												6.47611	0.224947
												6.48187	0.141331
												6.48731	0.137298
												6.49266	0.0637884
												6.49806	0.0656457
												6.50376	0.135995
												6.50894	0.140356
												6.51421	0.0844606
												6.51997	0.0844606
												6.52537	-0.0334768
												6.53071	-0.0315233
												6.53607	-0.0283215
												6.54124	-0.030251
												6.54661	-0.0289974
												6.55197	0.0281488
												6.55742	-0.0296119
												6.56264	0.0345926
												6.56807	0.03886
												6.57429	0.12987
												6.57941	0.12987
												6.58478	0.195101
												6.59034	0.0933252
												6.59581	0.0370792
												6.60096	0.0381924
												6.60674	0.041271
												6.61214	0.0430935
												6.61746	-0.0289876
												6.62268	0.034788
												6.62791	0.034788
												6.63361	0.0315489
												6.63899	0.0285116
												6.64416	0.0263219
												6.64933	0.0235084
												6.65498	-0.0497349
												6.66041	0.0123413
												6.66564	-0.0384112
												6.67094	0.0342677
												6.67634	0.133215
												6.68166	0.133215
												6.68728	0.0773763
												6.69264	0.24162
												6.69794	0.239278
												6.70334	0.178567
												6.70876	0.17447
												6.71421	0.0369123
												6.71951	0.0412087
												6.72503	0.0430091
												6.73063	0.0995751
												6.73613	0.179387
												6.74159	0.179387
												6.74704	0.129384
												6.75233	0.0657547
												6.75776	0.061049
												6.76315	-0.0499902
												6.76853	-0.0524233
												6.77405	-0.0524415
												6.77966	-0.0525701
												6.78501	-0.0530049
												6.79051	-0.0530049
												6.79568	-0.0512831
												6.80131	0.00645708
												6.80676	-0.0734853
												6.81215	-0.0717433
												6.81736	-0.180885
												6.82266	-0.241569
												6.82776	-0.135727
												6.83318	-0.245168
												6.8386	-0.176257
												6.84401	-0.176257
												6.84921	-0.178917
												6.85495	-0.234029
												6.86031	-0.234985
												6.86736	-0.239623
												6.87278	-0.311696
												6.87836	-0.261319
												6.88388	-0.263464
												6.88928	-0.179177
												6.8947	-0.179177
												6.90081	-0.178404
												6.90611	-0.175213
												6.91131	-0.0621243
												6.91675	0.019593
												6.92226	-0.0388466
												6.92766	-0.0368165
												6.93298	-0.0408154
												6.93822	-0.127621
												6.94348	-0.131728
												6.94897	-0.131728
												6.95423	-0.219366
												6.95955	-0.215955
												6.96523	-0.136992
												6.97093	-0.132291
												6.9763	-0.136642
												6.98153	-0.316669
												6.98687	-0.315022
												6.99252	-0.247275
												6.99783	-0.247275
												7.0031	-0.250636
												7.00843	-0.369001
												7.01412	-0.366084
												7.0193	-0.36264
												7.02455	-0.359387
												7.0298	-0.243827
												7.0351	-0.241252
												7.04103	-0.23759
												7.04648	-0.233974
												7.05195	-0.233974
												7.05777	-0.2296
												7.06295	-0.226436
												7.06823	-0.148117
												7.07405	-0.0719475
												7.07933	-0.0751286
												7.08462	-0.0764799
												7.09012	-0.0762109
												7.0955	-0.00825884
												7.10092	-0.0109437
												7.10655	-0.00984328
												7.11189	-0.00984328
												7.11745	-0.0668771
												7.12294	-0.154533
												7.12859	-0.154875
												7.1342	-0.153971
												7.1393	-0.157782
												7.14457	-0.26292
												7.14975	-0.389125
												7.1553	-0.391194
												7.16079	-0.514987
												7.16612	-0.510147
												7.17145	-0.510147
												7.1773	-0.505641
												7.1828	-0.501457
												7.18805	-0.350067
												7.19314	-0.350396
												7.19857	-0.223961
												7.204	-0.219303
												7.20935	-0.22106
												7.21464	-0.222914
												7.22002	-0.222914
												7.22537	-0.326632
												7.23079	-0.324231
												7.23624	-0.322057
												7.24144	-0.222598
												7.24657	-0.164325
												7.25232	-0.167913
												7.25804	-0.338541
												7.26339	-0.34207
												7.26884	-0.345479
												7.2744	-0.345479
												7.2797	-0.429964
												7.28532	-0.512332
												7.29111	-0.517067
												7.29656	-0.521607
												7.30226	-0.525565
												7.30784	-0.530947
												7.31322	-0.537273
												7.31869	-0.537539
												7.32457	-0.535922
												7.32992	-0.535683
												7.33574	-0.535683
												7.34196	-0.433236
												7.34732	-0.382038
												7.35264	-0.382409
												7.35814	-0.382589
												7.36332	-0.314072
												7.36847	-0.311762
												7.37391	-0.439861
												7.37961	-0.496699
												7.38487	-0.493816
												7.39036	-0.493816
												7.39594	-0.419857
												7.40136	-0.417339
												7.40679	-0.34169
												7.41207	-0.391557
												7.41774	-0.389698
												7.42316	-0.313966
												7.42827	-0.243985
												7.43359	-0.247276
												7.43896	-0.335039
												7.44461	-0.226515
												7.44979	-0.226515
												7.45556	-0.227286
												7.46151	-0.228779
												7.46663	-0.351694
												7.47343	-0.155964
												7.47899	-0.155193
												7.48446	-0.0515555
												7.48976	-0.0552412
												7.49509	-0.0557738
												7.50039	-0.0061654
												7.50604	0.0923043
												7.51128	0.0889209
												7.51638	0.0889209
												7.52164	-0.0236457
												7.52694	0.0298913
												7.53238	-0.0678946
												7.53794	-0.071037
												7.54323	-0.159899
												7.54831	-0.159617
												7.55386	-0.156608
												7.55919	-0.160455
												7.56469	-0.161243
												7.56996	-0.160027
												7.57508	-0.160027
												7.58033	-0.155821
												7.58553	-0.152448
												7.59129	-0.15019
												7.59683	-0.148386
												7.60201	-0.0732261
												7.60728	-0.16027
												7.61273	-0.161367
												7.61798	-0.251085
												7.62323	-0.250435
												7.62831	-0.184112
												7.63408	-0.184112
												7.63946	-0.182329
												7.64476	-0.179329
												7.64981	-0.176246
												7.65495	-0.177831
												7.66005	-0.250314
												7.66536	-0.139302
												7.67058	-0.215754
												7.67595	-0.352295
												7.68125	-0.290045
												7.6867	-0.349966
												7.692	-0.26966
												7.69728	-0.274521
												7.70286	-0.274521
												7.70816	-0.386728
												7.7138	-0.382682
												7.71921	-0.281424
												7.72495	-0.280788
												7.73033	-0.334281
												7.73568	-0.338056
												7.74131	-0.23321
												7.74676	-0.233854
												7.75196	-0.307751
												7.75755	-0.302997
												7.763	-0.302997
												7.76838	-0.253155
												7.77361	-0.24919
												7.77888	-0.244488
												7.78421	-0.24775
												7.78968	-0.247211
												7.79508	-0.101414
												7.8002	-0.0983155
												7.80548	-0.0967424
												7.81077	-0.0967424
												7.81613	-0.100364
												7.8218	-0.0998464
												7.82695	-0.0505203
												7.83345	-0.0463241
												7.83885	-0.0454332
												7.8441	-0.0478452
												7.84952	-0.123395
												7.85497	-0.123342
												7.86037	-0.122964
												7.86573	-0.204981
												7.87147	-0.204981
												7.87815	-0.201078
												7.88338	-0.104063
												7.8887	-0.00186367
												7.89393	-0.0671701
												7.89917	0.0502568
												7.90478	0.0498774
												7.9102	0.140975
												7.91577	0.140312
												7.92128	0.135649
												7.92655	0.061826
												7.93198	0.0625117
												7.93718	0.0625117
												7.94307	0.0585619
												7.94847	-0.034055
												7.95375	-0.103519
												7.9597	-0.10288
												7.96498	-0.205871
												7.96998	-0.210172
												7.97533	-0.271384
												7.9806	-0.266714
												7.98615	-0.212852
												7.99174	-0.216571
												7.99695	-0.216571
												8.00247	-0.110789
												8.008	-0.10707
												8.01379	-0.0306839
												8.019	-0.0303133
												8.02447	-0.0270591
												8.02992	-0.031377
												8.03507	-0.032129
												8.04067	-0.0326497
												8.04622	0.117371
												8.05162	0.117371
												8.05694	0.119252
												8.06227	0.11507
												8.06747	0.117431
												8.07307	0.115291
												8.07847	0.021577
												8.08357	-0.0806756
												8.08889	-0.0810605
												8.09445	-0.0811522
												8.10004	-0.0224373
												8.10535	-0.0198034
												8.1107	-0.0198034
												8.1161	-0.0171926
												8.12177	0.0987299
												8.12699	0.0946962
												8.1322	0.0112963
												8.13745	0.0969599
												8.14279	0.172624
												8.14825	0.256812
												8.15379	0.316537
												8.15906	0.405833
												8.16442	0.403745
												8.17001	0.405093
												8.17541	0.405093
												8.18081	0.401652
												8.18602	0.28586
												8.19147	0.343664
												8.19696	0.406979
												8.20231	0.403259
												8.20766	0.265705
												8.21321	0.263888
												8.21889	0.179917
												8.22432	0.18258
												8.23034	0.18258
												8.23567	0.183039
												8.24109	0.0895786
												8.24644	0.0239463
												8.25206	0.0754262
												8.25739	0.142046
												8.26312	0.213121
												8.26857	0.210493
												8.27377	0.212516
												8.27961	0.208134
												8.28521	0.119949
												8.29039	0.188112
												8.29561	0.188112
												8.30069	0.188782
												8.30606	0.299035
												8.31154	0.303902
												8.31684	0.252897
												8.32214	0.162973
												8.32751	0.1648
												8.33284	0.168006
												8.33816	0.276643
												8.34348	0.272404
												8.34888	0.27313
												8.35408	0.27313
												8.35918	0.342313
												8.36456	0.346449
												8.36998	0.346035
												8.37528	0.348041
												8.38063	0.347409
												8.38566	0.350473
												8.39096	0.347101
												8.39636	0.349336
												8.40169	0.348438
												8.40698	0.350742
												8.41223	0.353432
												8.41773	0.349315
												8.42334	0.347994
												8.42879	0.347994
												8.43398	0.343136
												8.43928	0.347683
												8.44453	0.347995
												8.44986	0.350964
												8.45524	0.293034
												8.46039	0.29283
												8.46564	0.353759
												8.47093	0.356855
												8.47628	0.355931
												8.48153	0.356496
												8.48694	0.42451
												8.49313	0.520992
												8.49854	0.458883
												8.50371	0.458883
												8.50904	0.393702
												8.51423	0.467037
												8.51943	0.467085
												8.52498	0.516416
												8.53071	0.521035
												8.53583	0.521478
												8.54121	0.574171
												8.54655	0.57584
												8.55196	0.484113
												8.55731	0.486892
												8.56248	0.487173
												8.56778	0.487173
												8.57336	0.488387
												8.57866	0.425674
												8.58375	0.425653
												8.58895	0.429863
												8.5941	0.377668
												8.59953	0.373046
												8.60515	0.310326
												8.61051	0.305461
												8.61578	0.250716
												8.62156	0.250716
												8.6272	0.247922
												8.63278	0.194627
												8.63806	0.193134
												8.64355	0.191687
												8.64898	0.187168
												8.6543	0.182412
												8.65988	0.103421
												8.66541	0.102881
												8.67086	0.100418
												8.67628	0.100418
												8.68185	0.0329758
												8.68717	0.0357971
												8.69253	-0.0180261
												8.69777	0.0608521
												8.70308	0.0625244
												8.70872	0.220003
												8.7139	0.216015
												8.71912	0.295136
												8.72442	0.296968
												8.72972	0.296968
												8.73502	0.379788
												8.74045	0.472466
												8.74565	0.474277
												8.75082	0.470261
												8.75602	0.40191
												8.76138	0.351972
												8.76698	0.350432
												8.77228	0.35389
												8.77747	0.403457
												8.78362	0.403798
												8.78903	0.405839
												8.79428	0.529225
												8.79985	0.529225
												8.80562	0.591541
												8.81078	0.665636
												8.8159	0.669811
												8.82137	0.672985
												8.82673	0.678005
												8.83202	0.57412
												8.83755	0.464875
												8.84272	0.399557
												8.84843	0.530271
												8.85395	0.411905
												8.85915	0.412426
												8.86437	0.412426
												8.86977	0.411627

## Sheet: Fig4b
Fig4b					Other cell measurement															FCCP measurement
V (um^3)	35469.7	15983.6	9158.17		V (um^3)	23563.6	8650.48	9941.14	22215.5	26231.7	14666.6	12456.7	17333.3	19154.8		22215.5		18928.9		V (um^3)		12674.8		No volume info		No volume info
Time (min)	Q (nW)	Q (nW)	Q (nW)		Time (min)	Q (nW)	Q (nW)	Q (nW)	Q (nW)	Q (nW)	Q (nW)	Q (nW)	Q (nW)	Q (nW)	Time (min)	Q (nW)	Time (min)	Q (nW)			Time (min)	Q (nW)	Time (min)	Q (nW)	Time (min)	Q (nW)
0.000300002	2.3771	0.992782	3.73935		0.000300002	3.1259	0.76677	1.52484	0.672492	2.51208	2.23159	1.1589	1.54995	1.53083	0.00013334	3.80604	0.000133332	1.94849			0	3.02557	0.00461742	1.96301	0.00436775	1.81856
0.0056001	2.42444	0.994505	3.73633		0.0056001	3.1259	0.76677	1.52747	0.674303	2.50844	2.29008	1.24414	1.54913	1.44407	0.0444175	3.75044	0.0194837	1.95308			0.00605012	3.03025	0.0105842	1.96203	0.0105345	1.82282
0.0107835	2.42125	0.887141	3.7325		0.0107835	3.12562	0.695682	1.52979	0.749696	2.44042	2.29314	1.24414	1.54672	1.57781	0.0504176	3.75148	0.0388341	2.1509			0.0120169	2.93652	0.016751	1.85393	0.0164846	1.68787
0.0158836	2.30056	0.814295	3.72858		0.0158836	3.17999	0.643237	1.60959	0.861215	2.48557	2.28902	1.24372	1.54672	1.5813	0.0565178	3.75309	0.0582179	2.21977			0.0181337	2.93474	0.0228844	1.69061	0.0226514	1.68264
0.0215671	2.29825	0.813655	3.62075		0.0215671	3.26022	0.763934	1.61279	0.936008	2.53314	2.2883	1.24718	1.54488	1.658	0.0625846	3.79175	0.0776349	1.89929			0.0242338	2.80973	0.0289346	1.78044	0.0288349	1.67678
0.0270505	2.18004	0.809832	3.61949		0.0270505	3.33846	0.764985	1.73555	1.0175	2.53668	2.28375	1.32401	1.54448	1.60859	0.068518	3.79156	0.0968853	1.54774			0.0303006	2.68938	0.035268	1.89914	0.034885	1.58276
0.032934	2.18004	0.810179	3.52945		0.032934	3.338	0.768788	1.87115	1.06411	2.53654	2.28229	1.22301	1.54325	1.60859	0.0746181	3.83202	0.116336	1.38761			0.036434	2.68752	0.0414015	1.89428	0.0411518	1.4866
0.0385174	2.25847	0.872244	3.52788		0.0385174	3.42233	0.766977	1.86691	1.00999	2.44969	2.28489	1.22025	1.45539	1.70472	0.0805849	3.88531	0.135836	1.26945			0.0424508	2.53706	0.0475183	1.80155	0.0473019	1.34873
0.0441508	2.26203	0.941007	3.53135		0.0441508	3.42563	0.715581	1.67388	1.01125	2.44755	2.22869	1.3144	1.45586	1.70603	0.0865517	3.88311	0.155186	1.49141			0.0486676	2.53398	0.0535184	1.80579	0.053402	1.35088
0.0494343	2.2633	0.941007	3.53135		0.0494343	3.42303	0.845234	1.67622	1.01106	2.44434	2.23239	1.31609	1.4558	1.70654	0.0926851	3.88037	0.174637	1.60646			0.0547511	2.53195	0.0596352	1.86992	0.0594355	1.346
0.0548844	2.26267	0.940271	3.59491		0.0548844	3.25407	0.84566	1.81668	1.01154	2.44458	2.23239	1.45869	1.51484	1.64989	0.0987019	3.90155	0.194054	2.00301			0.0607179	2.47509	0.0656353	1.80401	0.0655523	1.35057
0.0602345	2.38586	0.937521	3.59491		0.0602345	3.20184	0.84294	1.81352	1.01483	2.44809	2.30276	1.50721	1.51802	1.58036	0.104869	3.90088	0.213371	1.82261			0.0668013	2.47168	0.0717354	1.95576	0.0716357	1.35484
0.0655346	2.388	0.81459	3.59172		0.0655346	3.33769	0.719917	1.81646	1.01483	2.44809	2.29794	1.50903	1.51802	1.48693	0.110969	3.90038	0.232771	1.63246			0.0729348	2.4058	0.0778522	1.9601	0.0777025	1.35484
0.0713347	2.38552	0.813483	3.59014		0.0713347	3.28289	0.723104	1.7694	1.17694	2.56795	2.35608	1.50903	1.51679	1.426	0.116919	3.84641	0.252372	1.61923			0.0789349	2.47855	0.0839023	1.96287	0.083836	1.24313
0.0768681	2.31883	0.812499	3.58842		0.0768681	3.28289	0.90968	1.67473	1.17318	2.57038	2.35437	1.51245	1.47641	1.426	0.123086	3.81929	0.271639	1.31234			0.0850683	2.47977	0.0899357	2.03957	0.0899194	1.13237
0.0829016	2.32097	0.811959	3.53595		0.0829016	3.18876	0.907395	1.61496	1.17025	2.56986	2.3504	1.51509	1.55485	1.42427	0.129119	3.81737	0.291056	1.40597			0.0910184	2.38478	0.0961525	1.97007	0.0960862	1.1995
0.0883017	2.32097	0.812992	3.48631		0.0883017	3.1153	0.907395	1.61496	1.05621	2.51312	2.28727	1.38964	1.55301	1.5555	0.135119	3.81692	0.310356	1.3919			0.0971186	2.38608	0.102219	1.97206	0.102303	1.19713
0.0936518	2.32402	0.922632	3.57435		0.0936518	3.03576	0.859933	1.67015	1.18074	2.5099	2.28645	1.38877	1.5531	1.55764	0.141169	3.81804	0.329757	1.60641			0.103285	2.32582	0.108336	1.97531	0.108336	1.07268
0.0989852	2.38469	0.872699	3.63094		0.0989852	2.93174	0.907132	1.6738	1.18362	2.41859	2.33921	1.38946	1.55196	1.55465	0.14712	3.81613	0.34914	1.3273			0.109269	2.48721	0.114403	1.97566	0.11432	1.14408
0.104102	2.38393	0.93568	3.70329		0.104102	2.93371	0.905883	1.74575	1.1844	2.41741	2.34374	1.38796	1.61048	1.65883	0.15317	3.84289	0.368358	1.37234			0.115336	2.4869	0.120403	2.03197	0.12047	1.21236
0.109202	2.38144	0.934176	3.70389		0.109202	2.93311	0.909096	1.69677	1.23077	2.42141	2.34374	1.31362	1.61048	1.80021	0.159286	3.80891	0.387891	1.45146			0.121436	2.49138	0.12652	2.11078	0.126437	1.07395
0.114769	2.42979	0.934176	3.70389		0.114769	2.93266	0.843172	1.65271	1.22889	2.41828	2.39544	1.27664	1.66472	1.70902	0.165303	3.80965	0.407342	1.12255			0.127452	2.49027	0.132653	2.18876	0.13262	1.15932
0.120319	2.43139	0.937559	3.70089		0.120319	3.02182	0.843826	1.6551	1.22704	2.41828	2.39405	1.2041	1.66498	1.70902	0.17137	3.84113	0.426742	1.24349			0.133603	2.42422	0.13857	2.11196	0.138787	1.3795
0.125486	2.42964	0.93775	3.69843		0.125486	3.02232	0.89228	1.70989	1.22866	2.42108	2.28255	1.16655	1.57729	1.70526	0.17742	3.87555	0.446126	1.12101			0.139803	2.50397	0.144637	2.11711	0.144787	1.37617
0.130552	2.42638	0.933902	3.69831		0.130552	3.02228	1.06297	1.66494	1.22866	2.52265	2.4267	1.16655	1.48253	1.70376	0.18337	3.87457	0.465376	1.26098			0.145836	2.56047	0.150687	2.31719	0.150937	1.45044
0.135869	2.42638	0.934053	3.69869		0.135869	3.02484	1.13736	1.66494	1.22997	2.51999	2.42498	1.16981	1.48064	1.50645	0.189504	3.84343	0.484793	1.46408			0.151903	2.50522	0.15682	2.31244	0.157137	1.54381
0.141103	2.42379	0.992089	3.70215		0.141103	3.02484	1.13736	1.73399	1.22916	2.39554	2.32868	1.12476	1.41322	1.42719	0.195537	3.87807	0.504294	1.79992			0.158086	2.50316	0.163154	2.30872	0.163154	1.54752
0.146519	2.36377	0.989765	3.69987		0.146519	3.02314	0.986828	1.78268	1.23109	2.39947	2.42911	1.20698	1.41236	1.48024	0.201587	3.87653	0.523611	1.62782			0.164103	2.50014	0.169254	2.31106	0.169288	1.54264
0.15232	2.36566	0.993878	3.70249		0.15232	2.94036	0.935342	1.83615	1.23177	2.45847	2.42973	1.24796	1.41236	1.62408	0.207787	3.8382	0.543078	1.41967			0.170203	2.49706	0.175254	2.21297	0.175388	1.54288
0.15752	2.48902	0.992124	3.6443		0.15752	2.94441	1.0485	2.00847	1.28176	2.38229	2.33419	1.32985	1.32894	1.81482	0.213754	3.83861	0.562778	1.5124			0.176287	2.34189	0.181338	2.2091	0.181471	1.64474
0.162686	2.53804	0.992072	3.6443		0.162686	2.94476	1.04429	1.91925	1.23751	2.38314	2.24408	1.39558	1.32934	1.81482	0.219821	3.88732	0.582112	1.38079			0.18232	2.34443	0.187338	2.1471	0.187671	1.64587
0.168103	2.53756	1.10569	3.64018		0.168103	2.94314	0.995672	2.00448	1.23838	2.38314	2.24582	1.39534	1.43429	1.96533	0.226021	3.88673	0.601479	1.24405			0.188354	2.40404	0.193421	2.15018	0.193921	1.78744
0.173653	2.53375	1.10569	3.56063		0.173653	2.94179	0.862245	1.92422	1.41297	2.38162	2.24582	1.39732	1.39196	1.96082	0.231938	3.88422	0.620979	1.15513			0.19432	2.46249	0.199571	2.15272	0.200088	1.85632
0.17882	2.53398	1.10291	3.56048		0.17882	2.94569	0.862552	1.92422	1.47649	2.38013	2.13686	1.39959	1.35324	2.03314	0.238005	3.93629	0.64033	1.14174			0.200437	2.33152	0.205538	2.15768	0.206072	1.86003
0.184337	2.53274	1.04877	3.64007		0.184337	3.00257	0.917875	1.87579	1.39439	2.38028	2.14154	1.31212	1.31308	2.02912	0.244021	3.93691	0.660247	1.28886			0.206571	2.33627	0.211671	2.28416	0.212222	1.86313
0.189637	2.53274	1.04821	3.63814		0.189637	3.09598	0.915278	1.87374	1.39439	2.3823	2.05681	1.31212	1.30992	1.9402	0.250022	3.93552	0.679764	1.31576			0.212537	2.34156	0.217788	2.28532	0.218222	1.86754
0.195037	2.5294	0.975625	3.63519		0.195037	3.09598	0.915425	1.87565	1.39744	2.38439	2.05553	1.31187	1.30992	1.87306	0.256172	3.93463	0.699148	1.32286			0.218688	2.40302	0.223805	2.28646	0.224422	1.87108
0.200754	2.46917	0.976355	3.63156		0.200754	3.17904	1.08021	1.87263	1.45406	2.50435	2.10915	1.39935	1.24661	1.94693	0.262155	3.93316	0.718681	1.77115			0.224821	2.3985	0.230005	2.39771	0.230505	1.80575
0.206071	2.40282	0.979705	3.58229		0.206071	3.23654	1.08021	1.8261	1.45593	2.50251	2.11366	1.34091	1.13844	1.94693	0.268572	3.89989	0.738198	2.08127			0.230871	2.29323	0.236089	2.54369	0.236522	1.8059
0.211537	2.40243	1.05641	3.58659		0.211537	3.42748	1.07811	1.89813	1.45767	2.50221	2.10977	1.34034	1.19943	1.78664	0.274655	3.95277	0.757665	2.11132			0.236971	2.29117	0.242122	2.5454	0.242589	1.80463
0.216971	2.44944	1.05641	3.58659		0.216971	3.42754	1.07615	1.95264	1.45684	2.50426	2.10953	1.3959	1.27481	1.85711	0.280705	3.95211	0.777166	1.91694			0.243105	2.17376	0.248256	2.65146	0.248756	1.80676
0.222538	2.45197	1.05956	3.54023		0.222538	3.42564	0.970719	1.95095	1.39399	2.50771	2.10874	1.31856	1.33128	1.77846	0.286722	3.95217	0.7967	1.98547			0.249138	2.09543	0.254356	2.5914	0.254789	1.93711
0.227638	2.49834	1.06176	3.53844		0.227638	3.42769	1.02365	1.95095	1.39443	2.50771	2.10778	1.3164	1.39525	1.77693	0.292906	3.95296	0.816233	2.01677			0.255205	2.18185	0.260239	2.37631	0.260906	1.85465
0.232938	2.50063	1.06396	3.53683		0.232938	3.51249	0.969535	1.77265	1.50058	2.44671	2.11165	1.31673	1.39582	1.78069	0.298922	3.99699	0.83575	2.19068			0.261372	2.09894	0.266406	2.37904	0.267023	1.73656
0.238338	2.50063	0.990343	3.58827		0.238338	3.44739	0.967159	1.72793	1.56138	2.45045	2.11165	1.37266	1.36011	1.60461	0.305039	3.99647	0.855201	2.40951			0.267322	2.09646	0.272423	2.50748	0.273106	1.73506
0.243921	2.50411	0.9871	3.5417		0.243921	3.44739	0.966755	1.72457	1.56138	2.34211	2.0475	1.37266	1.36011	1.60931	0.311139	3.96878	0.874718	2.67295			0.273455	2.09696	0.278539	2.40359	0.27924	1.62799
0.249471	2.55939	0.881876	3.54022		0.249471	3.39104	0.966755	1.72163	1.48513	2.45912	2.04375	1.37362	1.35988	1.60931	0.317123	3.933	0.894168	2.68111			0.279422	2.09475	0.284706	2.40067	0.285407	1.63191
0.254788	2.56198	0.878488	3.41976		0.254788	3.43569	0.962785	1.76874	1.40632	2.52642	2.03908	1.37465	1.31727	1.80706	0.323273	3.90428	0.914269	2.57211			0.285506	2.09314	0.290706	2.26532	0.291423	1.70601
0.260122	2.56565	0.81958	3.35799		0.260122	3.43499	0.959081	1.7672	1.40978	2.52271	2.03741	1.37362	1.24396	1.80691	0.329373	3.9547	0.933569	2.35547			0.291672	2.0963	0.29684	2.26885	0.297457	1.70338
0.265822	2.5669	0.817619	3.35541		0.265822	3.43774	0.897917	1.76348	1.41377	2.44742	1.9806	1.37572	1.20002	1.80952	0.335373	3.95324	0.953303	2.35459			0.297589	2.23542	0.302957	2.27169	0.303574	1.70602
0.271072	2.56392	0.68259	3.35556		0.271072	3.43458	0.899731	1.76425	1.45796	2.4471	2.08557	1.37832	1.20208	1.81263	0.341473	3.9535	0.972787	2.10245			0.303706	2.30203	0.308957	2.36612	0.30964	1.59515
0.276405	2.4668	0.68259	3.35941		0.276405	3.27996	0.851933	1.76425	1.45703	2.4471	2.08381	1.38102	1.2016	1.81463	0.347507	4.01012	0.992287	2.31045			0.309773	2.30047	0.315057	2.36244	0.315757	1.69694
0.282089	2.41826	0.771967	3.43523		0.282089	3.1877	0.788823	1.76243	1.51442	2.54011	2.08298	1.45074	1.12992	1.819	0.353507	4.00999	1.0115	2.45697			0.315706	2.238	0.321224	2.48165	0.321907	1.69537
0.287539	2.42011	0.870093	3.43523		0.287539	3.1867	0.787186	1.80738	1.59538	2.59963	1.96394	1.4092	1.12992	1.92597	0.359957	4.00895	1.03115	2.53523			0.32184	2.23315	0.32729	2.4793	0.327891	1.69605
0.292856	2.42011	1.00973	3.50328		0.292856	3.33205	0.787905	1.80839	1.67255	2.60184	1.96455	1.47089	1.12989	1.92597	0.36599	4.00765	1.05052	2.24828			0.32784	2.23448	0.33349	2.4748	0.334008	1.70009
0.298139	2.41793	0.956439	3.38882		0.298139	3.33205	0.787905	1.91434	1.67085	2.55758	1.96455	1.4694	1.13253	1.92313	0.372107	4.00562	1.06984	2.51765			0.333807	2.23939	0.339574	2.36209	0.340191	1.70455
0.303406	2.36303	0.907148	3.38656		0.303406	3.21822	0.673977	1.99301	1.6075	2.49652	1.96153	1.46863	1.17647	1.8323	0.378224	4.00483	1.08927	2.49368			0.339957	2.38145	0.345541	2.26014	0.346158	1.81115
0.308873	2.36279	0.97786	3.48425		0.308873	3.22219	0.67221	1.99028	1.6075	2.57215	1.96261	1.46863	1.17843	1.83625	0.384291	4.02859	1.10881	2.60589			0.345907	2.31366	0.351741	2.12639	0.352325	1.75618
0.314389	2.41187	1.0532	3.5635		0.314389	3.29543	0.604666	1.99031	1.65246	2.57008	2.03619	1.46712	1.11221	1.76933	0.390291	4.05927	1.12816	2.73817			0.352024	2.1388	0.357824	2.01615	0.358441	1.75217
0.319889	2.458	1.05583	3.56291		0.319889	3.18481	0.671298	1.87753	1.61151	2.50359	2.03184	1.46612	1.02747	1.76897	0.396358	4.05698	1.14756	2.61136			0.358124	2.22672	0.363858	1.94919	0.364691	1.74748
0.325206	2.40589	1.10619	3.62706		0.325206	3.18164	0.61471	1.88082	1.6136	2.50149	1.94588	1.52839	0.957511	1.7653	0.402541	3.98783	1.16687	2.65394			0.364124	2.34147	0.369941	1.83859	0.370792	1.74187
0.33049	2.54149	1.10619	3.68086		0.33049	3.24795	0.618836	1.94995	1.67748	2.50149	1.94673	1.48354	0.95496	1.76155	0.408458	3.98914	1.18636	2.56283			0.370207	2.34417	0.376025	1.99671	0.376858	1.74264
0.335973	2.60626	1.16459	3.68258		0.335973	3.3012	0.736781	1.94995	1.67416	2.40464	1.94573	1.48107	0.95496	1.76155	0.414491	4.03497	1.20582	2.51828			0.376274	2.34333	0.382075	1.89285	0.382908	1.74426
0.341106	2.54055	1.24603	3.796		0.341106	3.25444	0.739776	1.95377	1.67763	2.4061	1.87863	1.53988	0.866697	1.76325	0.420442	4.03446	1.22529	2.29541			0.382307	2.42021	0.388242	1.89249	0.388959	1.74346
0.346423	2.54055	1.30436	3.796		0.346423	3.25444	0.744306	1.95633	1.75287	2.40336	1.88283	1.50281	0.865235	1.75834	0.426592	4.03526	1.24474	2.3041			0.388374	2.42491	0.394292	1.78075	0.395059	1.74331
0.351923	2.54306	1.23912	3.71055		0.351923	3.2547	0.744306	1.868	1.75646	2.3303	1.96254	1.50144	0.864963	1.75543	0.432692	4.08445	1.26419	2.28851			0.394358	2.426	0.400275	1.78158	0.401042	1.74302
0.357207	2.54217	1.2405	3.71438		0.357207	3.25245	0.746974	1.86637	1.80539	2.33072	1.96254	1.50144	0.865985	1.87148	0.438775	4.08393	1.28348	2.28042			0.400474	2.4252	0.406425	1.78416	0.407209	1.74392
0.36254	2.53989	1.23796	3.60628		0.36254	3.12256	0.839466	1.73891	1.80411	2.33344	2.05771	1.50129	0.937072	1.86847	0.444959	4.0827	1.30298	2.5557			0.406641	2.42468	0.412492	1.60575	0.413226	1.83333
0.368107	2.53654	1.10695	3.5227		0.368107	3.11934	0.835315	1.73752	1.7125	2.42263	2.0542	1.58372	0.939646	1.94301	0.451125	4.03629	1.32244	2.55069			0.412691	2.5343	0.418659	1.6052	0.419276	1.83708
0.37384	2.58521	1.10284	3.43502		0.37384	3.11568	0.751946	1.73544	1.7125	2.42135	2.12652	1.64403	0.891926	1.93931	0.457209	4.03413	1.34199	2.28361			0.418825	2.5376	0.424759	1.54096	0.425393	1.97743
0.379124	2.5881	1.10091	3.3514		0.379124	3.1141	0.589289	1.73404	1.84001	2.42034	2.12832	1.64603	0.891926	1.93931	0.463276	4.03271	1.36131	2.10719			0.425008	2.68433	0.430692	1.46591	0.431343	2.12746
0.384391	2.6312	1.10091	3.34718		0.384391	3.16539	0.689457	1.73404	1.8376	2.42034	2.07452	1.6497	0.893104	1.85166	0.469376	4.06267	1.38089	2.17815			0.430992	2.7443	0.436859	1.52977	0.437526	2.03374
0.389507	2.57573	1.09989	3.34337		0.389507	3.16539	0.749434	1.73135	1.76012	2.32447	2.07769	1.65232	0.895697	1.85481	0.475393	4.09322	1.40015	2.08488			0.437142	2.74608	0.442943	1.4476	0.44371	2.02997
0.394741	2.57514	1.10013	3.34276		0.394741	3.10556	0.752119	1.73052	1.85482	2.32447	2.00729	1.69224	0.897904	1.85346	0.481543	4.09057	1.42006	2.45272			0.443209	2.74119	0.448959	1.45175	0.449743	1.92904
0.400291	2.57514	1.10136	3.33824		0.400291	3.00477	0.752119	1.78259	1.85702	2.3274	2.00729	1.69226	0.897252	1.85212	0.48761	4.0895	1.43945	2.50427			0.449275	2.66743	0.455143	1.58168	0.455827	1.84987
0.405691	2.57866	1.05583	3.33824		0.405691	3.05549	0.808323	1.83494	1.91834	2.33046	2.00696	1.69171	0.97226	1.96004	0.49351	4.04455	1.45905	2.3785			0.455409	2.74022	0.46116	1.51111	0.461993	1.8454
0.410908	2.57659	1.06009	3.20703		0.410908	3.00753	0.872191	1.77395	1.9611	2.40441	2.00454	1.69171	0.96997	1.95662	0.49966	4.09888	1.47855	2.34437			0.461509	2.74426	0.46721	1.51257	0.467977	1.92162
0.416441	2.52546	1.06273	3.20434		0.416441	3.00791	0.875699	1.77482	1.96003	2.31195	2.00664	1.75395	0.968675	1.95662	0.505743	4.09709	1.49836	2.11245			0.467442	2.7432	0.473393	1.56912	0.474194	1.91627
0.421808	2.52287	1.05949	3.2018		0.421808	3.00862	0.871565	1.77084	1.96003	2.26464	2.09897	1.7543	0.968675	1.95376	0.511827	4.07381	1.5179	2.09544			0.473626	2.74208	0.479577	1.64323	0.480344	1.85905
0.427208	2.45323	1.06181	3.08716		0.427208	3.12035	0.732814	1.69174	1.96128	2.26671	2.09923	1.68573	0.966921	1.86952	0.518027	4.07453	1.53748	2.08299			0.479709	2.64552	0.485593	1.64323	0.486427	1.95475
0.432558	2.52269	1.24085	3.08731		0.432558	3.12029	0.645843	1.69282	1.95967	2.22242	2.16609	1.59088	0.908604	1.70654	0.524044	4.04202	1.55682	1.92005			0.485643	2.64999	0.49171	1.64154	0.492677	2.10655
0.437658	2.52329	1.24085	3.02613		0.437658	3.19817	0.588379	1.69282	1.95815	2.22242	2.16331	1.59026	0.985456	1.7028	0.530094	4.06666	1.5763	1.9153			0.49191	2.64546	0.49801	1.63919	0.498794	2.10483
0.443275	2.52198	1.3197	3.02751		0.443275	3.19817	0.518148	1.75133	1.95817	2.22646	1.94294	1.59249	0.877738	1.70323	0.53621	4.06763	1.59575	1.91189			0.49796	2.51622	0.50406	1.64174	0.504878	2.18824
0.448875	2.5217	1.31589	3.08378		0.448875	3.20049	0.522036	1.83518	1.91844	2.22508	1.94294	1.59343	0.875059	1.80506	0.542161	4.06832	1.61532	2.00218			0.503876	2.4552	0.510144	1.63789	0.510928	2.26611
0.454425	2.5217	1.14963	3.08378		0.454425	3.19948	0.522544	1.83901	1.9157	2.17716	1.84336	1.59265	0.875349	1.69078	0.548277	4.06805	1.63458	2.37504			0.51001	2.45912	0.516244	1.76138	0.516994	2.06712
0.459842	2.48054	1.14762	3.08405		0.459842	3.08412	0.522544	1.90256	1.82985	2.17596	1.84501	1.59265	0.876849	1.69078	0.554427	4.03601	1.65415	2.37684			0.515993	2.4646	0.522361	1.84854	0.523145	2.19549
0.465259	2.47914	1.14646	3.15088		0.465259	2.97366	0.524102	1.90347	1.82867	2.17735	1.84558	1.51996	0.879111	1.56532	0.560428	4.03471	1.6735	2.3114			0.522094	2.57218	0.528461	1.93196	0.529261	2.19148
0.470709	2.3606	1.14793	3.1487		0.470709	2.72852	0.523885	1.90769	1.74298	2.18162	1.94221	1.52032	0.879111	1.63377	0.566528	4.0342	1.693	2.07494			0.52816	2.57644	0.534644	1.78877	0.535511	2.1946
0.476309	2.36024	1.15114	3.14852		0.476309	2.72622	0.522791	2.01203	1.74298	2.18301	2.00519	1.52353	0.927075	1.79636	0.572728	4.03351	1.71238	1.9916			0.53416	2.47001	0.540695	1.79147	0.541628	2.2864
0.481642	2.3574	1.14816	3.14845		0.481642	2.77478	0.454111	2.00938	1.70018	2.23198	1.82551	1.59301	0.928762	1.79714	0.578695	4.00923	1.73184	1.86837			0.540327	2.3727	0.546895	1.70956	0.547595	2.22207
0.487243	2.35765	1.10443	3.05556		0.487243	2.77195	0.456526	2.00938	1.69871	2.23198	1.77543	1.59042	0.853418	1.7992	0.584861	4.0106	1.75147	1.78827			0.546394	2.36882	0.552961	1.70571	0.553712	2.28408
0.492493	2.35611	1.04958	3.05782		0.492493	2.7681	0.456892	2.00931	1.69575	2.232	1.88617	1.62879	0.898278	1.73916	0.590962	4.06779	1.77125	1.64725			0.552327	2.22702	0.558895	1.54847	0.559795	2.19851
0.497859	2.2695	1.04958	3.05782		0.497859	2.7681	0.456235	2.0064	1.64351	2.36044	1.88659	1.70067	0.979522	1.7953	0.597045	4.03855	1.79065	1.64806			0.558478	2.22356	0.564995	1.61889	0.565862	2.19369
0.503076	2.19965	1.04573	3.00087		0.503076	2.7674	0.528564	2.00463	1.64255	2.35766	1.88659	1.74963	0.933987	1.7953	0.603145	4.03607	1.81039	1.77612			0.564528	2.22131	0.571062	1.73538	0.571995	2.09751
0.508643	2.20207	0.914767	2.99728		0.508643	2.81374	0.531778	1.96061	1.74756	2.29609	1.88179	1.75066	0.894071	1.65051	0.609279	4.03341	1.82955	1.61421			0.570544	2.15601	0.577029	1.84687	0.578029	2.09801
0.51426	2.20486	0.794212	2.99585		0.51426	2.71063	0.531778	1.95983	1.79195	2.35593	1.87809	1.71137	0.894071	1.64975	0.616195	4.03335	1.84915	1.77978			0.576695	2.15252	0.583262	1.84694	0.584196	2.17358
0.51961	2.20486	0.749828	2.89166		0.51961	2.6658	0.532889	1.96223	1.78996	2.45989	1.94481	1.71137	0.815733	1.64744	0.622362	4.03438	1.86857	1.77633			0.582711	2.1573	0.589295	1.84828	0.590396	2.24478
0.525027	2.20688	0.675665	2.8921		0.525027	2.66218	0.53438	1.96672	1.78922	2.46045	1.87094	1.71135	0.852979	1.64621	0.628362	4.06061	1.88797	1.97412			0.588811	2.16046	0.595296	1.75801	0.596429	2.3065
0.53056	2.3238	0.672014	2.89181		0.53056	2.6586	0.610725	2.09598	1.72043	2.46422	1.81159	1.7079	0.854838	1.64764	0.634462	4.06018	1.90746	1.97447			0.594878	2.28773	0.601429	1.68296	0.602579	2.23366
0.53596	2.26594	0.669504	2.88903		0.53596	2.61189	0.60969	2.16376	1.71832	2.51083	1.86167	1.70844	0.923304	1.64798	0.640512	4.05942	1.92689	2.04265			0.600878	2.41067	0.607446	1.68697	0.608713	2.23091
0.541294	2.32555	0.733112	2.88729		0.541294	2.54347	0.611833	2.16376	1.71832	2.51083	1.86458	1.60924	0.849572	1.59561	0.646529	4.03003	1.94636	2.30147			0.607079	2.35167	0.613663	1.55838	0.61473	2.22569
0.546577	2.32408	0.792691	2.83117		0.546577	2.54054	0.609858	2.16442	1.6434	2.5117	1.94509	1.55378	0.900826	1.59836	0.652663	4.02751	1.96596	2.48991			0.613129	2.35366	0.619813	1.6264	0.620913	2.13947
0.552227	2.21149	0.796596	2.83117		0.552227	2.54054	0.610367	2.08577	1.54175	2.51523	1.94509	1.47996	0.975636	1.59836	0.65863	3.99733	1.98554	2.37686			0.619062	2.47004	0.625796	1.62102	0.627047	2.20933
0.557694	2.20968	0.798428	2.83242		0.557694	2.54202	0.66279	2.1553	1.53882	2.60844	1.94594	1.54152	0.975636	1.59462	0.664713	3.96463	2.00499	2.37667			0.625229	2.47465	0.631946	1.62388	0.63303	2.37596
0.562927	2.37112	0.84484	2.8316		0.562927	2.54431	0.66279	2.15478	1.53973	2.60613	1.87804	1.54011	1.04801	1.59046	0.670846	3.9898	2.02437	2.35587			0.631262	2.56307	0.638113	1.70064	0.639197	2.27486
0.568727	2.37136	0.84484	2.83384		0.568727	2.54401	0.666037	2.15226	1.64439	2.46386	1.87413	1.54011	1.04701	1.5906	0.676847	3.98888	2.04391	2.14089			0.637279	2.64358	0.644113	1.59299	0.64528	2.27065
0.574294	2.37136	0.997233	2.78292		0.574294	2.54052	0.771294	2.15171	1.6465	2.41261	1.77283	1.4751	1.04665	1.52988	0.682913	3.98966	2.06318	1.95151			0.643396	2.6466	0.650263	1.59533	0.651214	2.03868
0.579711	2.37177	0.905482	2.83293		0.579711	2.47453	0.772079	2.15388	1.6468	2.41534	1.69548	1.41964	1.04759	1.41258	0.68903	3.98766	2.08253	2.06124			0.649379	2.64388	0.65638	1.72937	0.657414	2.044
0.585361	2.28876	0.903827	2.83322		0.585361	2.47504	0.770631	2.22958	1.59317	2.52919	1.69453	1.32057	1.13998	1.3431	0.695047	3.94463	2.10189	2.14401			0.655513	2.54472	0.662397	1.64714	0.663564	2.04823
0.590695	2.29236	0.90226	2.83354		0.590695	2.47421	0.774311	2.22958	1.59317	2.57861	1.77767	1.32231	1.14291	1.2001	0.701064	3.94424	2.12121	2.30488			0.661563	2.54205	0.66858	1.57819	0.669697	2.04639
0.596045	2.2909	0.901933	2.83051		0.596045	2.4724	0.884049	2.2287	1.59435	2.57861	1.77969	1.3247	1.22814	1.2001	0.707047	3.94531	2.14058	2.0126			0.667563	2.4109	0.67468	1.57498	0.675831	2.04915
0.601911	2.28898	0.972381	2.88597		0.601911	2.4724	1.00007	2.22688	1.59456	2.58063	1.77969	1.32655	1.23004	1.20197	0.713264	3.91264	2.15991	2.11155			0.673746	2.34354	0.680631	1.67606	0.681964	2.22805
0.607262	2.28559	0.968342	2.88329		0.607262	2.47363	1.00174	2.22788	1.49883	2.58162	1.78078	1.42528	1.23004	1.20414	0.719314	3.93566	2.17928	2.21683			0.67988	2.34752	0.686764	1.67436	0.687998	2.23012
0.612695	2.28537	0.968342	2.80034		0.612695	2.51928	1.0627	2.29037	1.40316	2.49445	1.87885	1.28456	1.23271	1.2714	0.725314	3.89316	2.19886	2.27403			0.68593	2.42182	0.692898	1.56084	0.694148	2.23189
0.618178	2.28537	0.966264	2.80034		0.618178	2.52286	0.921734	2.28842	1.44757	2.49073	2.00658	1.28167	1.27225	1.27152	0.731531	3.89223	2.21813	2.43007			0.692113	2.49878	0.698814	1.63113	0.700298	2.23001
0.623745	2.28451	1.01773	2.86517		0.623745	2.57427	0.921734	2.24082	1.44672	2.41047	1.94468	1.27904	1.32922	1.3555	0.737614	3.91837	2.23776	2.56881			0.69823	2.50381	0.704898	1.63528	0.706365	2.34862
0.629312	2.28638	1.02164	2.86926		0.629312	2.57063	0.838557	2.30275	1.37828	2.407	1.93995	1.27832	1.33011	1.35968	0.743631	3.8884	2.2572	2.30928			0.704297	2.58375	0.710915	1.63696	0.712498	2.40603
0.634612	2.28861	1.08218	2.99562		0.634612	2.56875	0.835374	2.30081	1.37996	2.45328	1.84973	1.27424	1.33357	1.4495	0.749731	3.93798	2.27673	2.31571			0.710431	2.58337	0.717031	1.7565	0.718665	2.40227
0.639962	2.35638	1.08528	2.92564		0.639962	2.5685	0.77673	2.30081	1.37996	2.53069	1.84973	1.27424	1.40963	1.4495	0.755865	3.93839	2.29615	2.11184			0.716497	2.69103	0.723198	1.68334	0.724715	2.29149
0.645429	2.41049	1.08178	2.92947		0.645429	2.52229	0.841023	2.17108	1.42006	2.5346	1.84899	1.27022	1.41062	1.45125	0.761865	3.93445	2.31561	2.29362			0.722464	2.61532	0.729232	1.68286	0.730765	2.38825
0.650846	2.41417	1.12725	2.93146		0.650846	2.60913	0.731802	2.17119	1.46016	2.61885	1.85093	1.21927	1.45839	1.45211	0.767948	3.89546	2.33491	2.34601			0.728598	2.61488	0.735348	1.52954	0.736915	2.38457
0.655979	2.41737	1.12887	3.00345		0.655979	2.60913	0.832184	2.07278	1.46015	2.61885	1.91102	1.2181	1.45839	1.4481	0.774032	3.93382	2.35441	2.19352			0.734564	2.68233	0.741482	1.61105	0.742949	2.53676
0.661279	2.50653	1.13264	3.0033		0.661279	2.67749	0.834814	2.11964	1.45909	2.69778	1.91208	1.16056	1.45831	1.30165	0.779915	3.8786	2.37387	2.02011			0.740698	2.68537	0.747499	1.61166	0.749166	2.53676
0.666679	2.54711	1.18411	3.00167		0.666679	2.72453	0.881714	2.07368	1.46267	2.55632	1.90831	1.16318	1.45892	1.21081	0.785982	3.8802	2.39328	2.00123			0.746748	2.68917	0.753632	1.60723	0.755316	2.4802
0.672046	2.54711	1.18171	3.00167		0.672046	2.72589	0.880498	2.15216	1.60892	2.47283	1.813	1.16276	1.40055	1.1477	0.792015	3.91854	2.41272	1.86888			0.752765	2.69208	0.759815	1.6069	0.761333	2.66638
0.67778	2.54718	1.11886	3.0048		0.67778	2.84166	0.818123	2.09866	1.70151	2.46915	1.8126	1.16186	1.45011	1.06397	0.798432	3.91754	2.43222	1.8682			0.758965	2.69489	0.765866	1.60317	0.767516	2.55099
0.683063	2.54864	1.16334	3.06171		0.683063	2.89331	0.718438	2.09866	1.62853	2.53313	1.81011	1.16186	1.41044	1.06397	0.804449	3.91675	2.4516	2.04209			0.765115	2.75782	0.772016	1.59772	0.773716	2.55023
0.688196	2.47956	1.06948	2.97429		0.688196	2.88964	0.613281	2.02061	1.62934	2.449	1.81011	1.07185	1.41097	1.01157	0.810416	3.87425	2.47125	1.71665			0.771065	2.69286	0.778199	1.59412	0.779733	2.47983
0.69343	2.47815	1.06948	2.97743		0.69343	2.88586	0.613281	2.02343	1.62934	2.40477	1.66008	1.0099	1.41342	1.00737	0.816433	3.93013	2.49068	1.84444			0.777182	2.68752	0.784233	1.53052	0.78585	2.47623
0.69883	2.3771	1.02092	3.11699		0.69883	2.77889	0.739141	2.11068	1.73429	2.45592	1.65655	1.0601	1.41342	1.00535	0.822583	3.92804	2.51052	2.12288			0.783215	2.52641	0.790366	1.43948	0.791933	2.36416
0.704063	2.37762	1.02451	3.11934		0.704063	2.77889	0.788571	2.02649	1.73258	2.50592	1.79108	1.00636	1.4132	1.06576	0.828549	3.88534	2.52985	2.03953			0.789315	2.39163	0.796616	1.43455	0.79795	2.36579
0.70938	2.37826	1.10673	3.2149		0.70938	2.68701	0.878854	2.09721	1.66116	2.50592	1.72475	0.929753	1.41118	1.06891	0.834633	3.88539	2.54964	1.87721			0.795449	2.26562	0.802616	1.29186	0.80415	2.4496
0.71453	2.37582	1.10709	3.21454		0.71453	2.73166	0.83211	2.09646	1.71775	2.45397	1.72372	0.839491	1.41078	1.07324	0.840716	3.91864	2.56905	1.77556			0.801532	2.3269	0.80875	1.28702	0.810267	2.28009
0.71983	2.37582	1.10665	3.21024		0.71983	2.68584	0.704779	2.09582	1.71668	2.45699	1.72819	0.896063	1.41373	1.07877	0.846533	3.91903	2.58855	1.97441			0.807466	2.4875	0.8149	1.23006	0.816334	2.14166
0.725297	2.43571	1.10381	3.21024		0.725297	2.61865	0.706898	2.04667	1.6391	2.4611	1.81561	0.894101	1.45737	1.07877	0.85265	3.97445	2.60807	1.83294			0.813583	2.48435	0.820967	1.30899	0.822467	2.1402
0.730631	2.50316	1.10678	3.21039		0.730631	2.54924	0.771583	2.1129	1.54709	2.46071	1.81561	0.894101	1.45696	1.18084	0.858617	3.97452	2.6278	1.65842			0.819599	2.48448	0.8271	1.39547	0.828634	2.14119
0.735847	2.50504	1.10678	3.20989		0.735847	2.5998	0.772701	2.1129	1.54709	2.4578	1.82013	0.839417	1.45491	1.09719	0.864684	3.97407	2.64729	1.97661			0.825616	2.33625	0.833167	1.55229	0.834717	2.14128
0.740981	2.50564	1.10416	3.21348		0.740981	2.5985	0.772701	2.10925	1.50584	2.37113	1.82102	0.802738	1.45491	1.09626	0.870984	3.97248	2.66667	1.70639			0.831766	2.3337	0.83915	1.41743	0.840884	2.26539
0.746481	2.50531	1.10025	3.3023		0.746481	2.54239	0.720113	2.11039	1.5022	2.37067	1.82544	0.801376	1.37268	0.954691	0.876934	3.97354	2.6861	1.88931			0.837766	2.39794	0.845317	1.6204	0.847068	2.15442
0.751764	2.44163	1.09898	3.42354		0.751764	2.54239	0.721016	2.10737	1.50338	2.36765	1.95863	0.846987	1.37545	0.870971	0.882984	3.9507	2.70562	1.95719			0.84385	2.40311	0.851534	1.71412	0.853051	2.14974
0.757014	2.39898	0.993357	3.42401		0.757014	2.61328	0.720651	1.95095	1.50384	2.36765	1.9557	0.849594	1.32292	0.869754	0.889551	3.90667	2.72501	1.98118			0.85	2.52162	0.857601	1.64547	0.859201	2.14796
0.762481	2.33099	0.993487	3.42186		0.762481	2.61528	0.641115	2.01253	1.50528	2.37024	1.8889	0.849091	1.324	0.951543	0.895567	3.90598	2.74452	2.2402			0.856	2.64074	0.863801	1.65074	0.865301	2.05787
0.767915	2.27921	0.994249	3.41867		0.767915	2.6165	0.713432	2.07773	1.50775	2.44339	1.79081	0.847278	1.28312	1.00192	0.901584	3.90418	2.76402	2.23074			0.862083	2.63821	0.869984	1.65067	0.871335	2.05271
0.773248	2.2776	0.998529	3.41867		0.773248	2.66761	0.714182	2.07763	1.42498	2.43911	1.7924	0.848358	1.28608	1.00192	0.907651	3.90515	2.78346	1.8684			0.868284	2.63599	0.875934	1.78754	0.877568	2.05019
0.778481	2.27479	0.942966	3.41703		0.778481	2.59359	0.712252	2.07763	1.48711	2.32023	1.72604	0.848358	1.28505	1.08189	0.913634	3.95958	2.80299	2.00049			0.874334	2.4988	0.882035	1.87668	0.883685	1.98433
0.783898	2.27479	0.945094	3.41465		0.783898	2.59695	0.715595	2.07489	1.48711	2.32189	1.72604	0.846681	1.28505	1.16824	0.919668	3.95978	2.82246	2.32508			0.880517	2.49733	0.888151	1.99585	0.889802	1.92197
0.789182	2.27505	0.879217	3.4108		0.789182	2.71255	0.783079	2.02211	1.41661	2.32118	1.72607	0.808693	1.28847	1.32182	0.925768	3.95881	2.84181	2.13725			0.886584	2.32782	0.894118	2.11976	0.895852	1.92587
0.794315	2.2731	0.879217	3.29337		0.794315	2.71025	0.783079	2.02386	1.41677	2.25558	1.59061	0.807216	1.29164	1.24193	0.931751	3.92635	2.86143	2.24096			0.892567	2.32546	0.900202	2.12193	0.902052	1.86141
0.799532	2.17279	0.949838	3.24425		0.799532	2.71025	0.914619	2.13074	1.36555	2.25558	1.67331	0.808446	1.35436	1.24246	0.937802	3.97292	2.88089	2.27362			0.898668	2.15097	0.906252	2.12214	0.907985	1.86127
0.804832	2.10905	0.948751	3.29174		0.804832	2.7119	1.05906	2.13411	1.43156	2.25299	1.67306	0.811424	1.31817	1.24333	0.943852	3.90793	2.90046	2.39232			0.904718	2.15105	0.912202	1.98115	0.914152	1.74263
0.810082	1.99327	0.856562	3.35238		0.810082	2.71364	1.05729	2.20284	1.48937	2.24865	1.6754	0.947215	1.31759	1.32144	0.950135	3.87542	2.91981	2.2494			0.910651	2.32354	0.918452	1.98388	0.920352	1.73944
0.815432	1.99123	0.911022	3.35638		0.815432	2.76045	0.981968	2.19981	1.48884	2.24402	1.78954	0.950287	1.27497	1.32144	0.956302	3.89673	2.93936	2.30229			0.916785	2.3256	0.924519	1.75237	0.926386	1.6375
0.820966	1.94548	0.914325	3.40934		0.820966	2.85857	1.07082	2.19637	1.48548	2.19786	1.79392	1.05067	1.31682	1.38587	0.962369	3.92249	2.95883	-1.11753			0.922851	2.32252	0.930519	1.75124	0.932486	1.56598
0.826432	1.94825	1.01465	3.41098		0.826432	2.79918	1.12864	2.19637	1.52564	2.26738	1.72389	1.05067	1.27761	1.38593	0.968236	3.92059	2.97823	-7.96499			0.928985	2.10776	0.936686	1.67747	0.938569	1.56245
0.831882	1.94833	1.0988	3.40892		0.831882	2.69526	1.12802	2.19805	1.52458	2.3176	1.78527	1.05046	1.27761	1.51323	0.974319	3.94787	2.99771	-6.69052			0.935068	2.38274	0.942752	1.68223	0.944603	1.56157
0.837466	1.94833	1.15049	3.32819		0.837466	2.79407	1.1303	2.20011	1.52763	2.31554	1.7869	1.1698	1.21138	1.64748	0.980319	3.92385	3.01731	-5.84976			0.941052	2.38345	0.948802	1.68022	0.950786	1.56456
0.842999	1.95035	1.09619	3.32819		0.842999	2.91756	1.07954	2.30471	1.52763	2.19982	1.7871	1.1713	1.1336	1.64632	0.986369	3.92329	3.03683	-4.82144			0.947202	2.55958	0.954953	1.52067	0.95697	1.56378
0.848316	1.99657	1.09347	3.33103		0.848316	2.85287	1.07759	2.24044	1.53019	2.19982	1.7871	1.22535	1.01601	1.57301	0.992686	3.92355	3.0565	-4.40401			0.953269	2.6151	0.960953	1.52266	0.962953	1.56086
0.853666	1.99872	1.09347	3.40643		0.853666	2.85287	1.08106	2.13261	1.58752	2.19804	1.68667	1.26093	0.979695	1.57438	0.998619	3.97216	3.07601	-3.91011			0.959185	2.52756	0.967103	1.52679	0.969187	1.56331
0.85915	2.06379	1.09056	3.33642		0.85915	2.84852	1.20053	2.13455	1.66766	2.1963	1.76329	1.26137	0.909068	1.57438	1.00472	3.97003	3.09555	-3.70311			0.965269	2.62776	0.973253	1.76302	0.975337	1.72825
0.8648	2.06484	0.993586	3.28409		0.8648	2.79378	1.20053	2.13396	1.66877	2.2686	1.76016	1.26496	0.850168	1.57448	1.01075	3.97111	3.11531	-3.17431			0.971319	2.83922	0.97922	1.86604	0.981337	1.72331
0.87005	2.06276	0.99271	3.28394		0.87005	2.85585	1.20487	2.13018	1.66812	2.33755	1.75858	1.2089	0.893707	1.57638	1.01669	4.02152	3.13483	-2.78366			0.977286	2.98479	0.985337	1.86986	0.987437	1.72588
0.875183	2.15359	0.990223	3.21048		0.875183	2.81126	1.20907	2.13033	1.75944	2.33917	1.91925	1.2089	0.893707	1.58015	1.02282	3.98257	3.15428	-2.54338			0.983453	2.8918	0.991453	1.87433	0.993504	1.73108
0.880517	2.19912	0.912557	3.15734		0.880517	2.81256	1.25902	2.13033	1.75876	2.38982	1.9162	1.20901	0.964526	1.58458	1.02889	3.98211	3.17368	-2.24169			0.989519	2.88844	0.997437	1.87749	0.99952	1.81332
0.886417	2.19998	0.915856	3.16038		0.886417	2.71949	1.19639	2.08428	1.76105	2.39369	1.98393	1.21242	0.963826	1.71392	1.03492	3.97971	3.19297	-2.08828			0.995603	2.46038	1.00362	1.9652	1.00565	1.81378
0.891934	2.15341	0.914185	3.24743		0.891934	2.66549	1.1009	2.18077	1.76049	2.39609	1.98149	1.21189	0.907845	1.55483	1.04094	3.98057	3.21277	-1.80452			1.00172	2.56962	1.00972	1.96126	1.01175	1.94737
0.89805	2.15341	0.910215	3.24355		0.89805	2.66769	0.970344	2.17729	1.76049	2.33927	1.9028	1.1362	0.977884	1.42086	1.04695	3.97842	3.2322	-1.15617			1.00775	2.57342	1.0156	1.83588	1.01775	1.94451
0.9033	2.21357	0.841076	3.24355		0.9033	2.66594	0.973094	2.08658	1.76174	2.34015	1.9028	1.13419	0.979716	1.41654	1.05305	3.97563	3.25085	-1.36972			1.01387	2.83294	1.02172	1.76071	1.02397	1.94832
0.908517	2.11218	0.842102	3.18236		0.908517	2.72625	0.977378	2.15387	1.7632	2.34451	1.96728	1.13296	1.05944	1.41654	1.0591	3.97469	3.27032	-1.05541			1.01995	2.71677	1.02774	1.81538	1.0301	2.09845
0.913884	2.11414	0.842102	3.17834		0.913884	2.72625	0.977378	2.15818	1.75982	2.34451	1.97043	1.13068	1.05753	1.35968	1.06495	3.9751	3.28979	-0.928189			1.02592	2.80712	1.03385	1.91158	1.03622	2.26504
0.919351	2.20761	0.887169	3.17641		0.919351	2.78074	0.880345	2.15988	1.71289	2.34678	2.04335	1.12873	1.05753	1.28152	1.07102	3.94192	3.30927	-1.00995			1.03209	2.86439	1.03999	1.91567	1.04235	2.39395
0.924551	2.24767	0.88603	3.17958		0.924551	2.71317	0.876998	2.15628	1.78557	2.34539	2.04033	1.0649	1.00541	1.22721	1.07712	3.97256	3.32874	-1.12765			1.03815	2.86235	1.04599	2.10108	1.04845	2.38892
0.929701	2.31214	0.889882	3.17496		0.929701	2.77689	0.937589	2.15817	1.78767	2.34253	2.04484	1.0649	1.00558	1.16446	1.08317	3.92536	3.34822	-0.943804			1.04417	2.86308	1.05222	1.90895	1.05452	2.39334
0.935084	2.26847	1.03278	3.10079		0.935084	2.82428	0.984337	2.15817	1.78742	2.34128	2.12572	1.06345	1.04196	1.21461	1.08927	3.92518	3.36769	-0.799871			1.05025	2.866	1.0583	1.85367	1.06062	2.46303
0.940385	2.16225	1.03637	3.14969		0.940385	2.88957	1.09558	2.15472	1.79023	2.34072	2.06703	1.06616	1.08489	1.21943	1.09529	3.92539	3.38717	-0.79468			1.05632	2.86868	1.06434	1.85127	1.06674	2.5217
0.945768	2.16225	1.03382	3.07822		0.945768	2.93692	1.09531	2.15092	1.79023	2.34135	2.19718	1.12624	1.08473	1.41442	1.10147	3.96377	3.40664	-0.599881			1.0623	2.8641	1.07049	1.71396	1.07276	2.5193
0.951168	2.16289	0.960815	3.08052		0.951168	2.93515	1.09584	2.0259	1.79214	2.39132	2.26422	1.12789	1.08343	1.41442	1.10759	3.96196	3.42611	-0.237891			1.06837	2.70052	1.07659	1.6385	1.07884	2.52285
0.956268	2.08639	0.879276	3.08052		0.956268	2.93743	1.09415	1.9788	1.79103	2.29358	2.17031	1.17199	1.08579	1.41119	1.11359	3.92193	3.44559	-0.248724			1.07439	2.69555	1.08256	1.56292	1.08506	2.57791
0.961402	2.08867	0.879276	3.07641		0.961402	2.98487	1.09415	1.97983	1.79413	2.29358	2.17031	1.17324	1.25158	1.41172	1.11964	3.89203	3.46506	-0.2492			1.08057	2.69134	1.08874	1.33666	1.09104	2.57476
0.966485	2.08744	0.94606	3.07847		0.966485	2.98487	1.03669	2.10421	1.792	2.29238	2.16654	1.12582	1.25158	1.46776	1.12581	3.91969	3.48454	-0.359442			1.08669	2.61535	1.09487	1.88858	1.09712	2.47157
0.971735	2.08526	1.0123	3.23469		0.971735	2.91557	1.12643	2.10729	1.66813	2.28822	2.23977	1.12586	1.24968	1.46426	1.13174	3.91938	3.50401	-0.277886			1.09264	2.61575	1.10092	1.94727	1.10314	2.40121
0.976952	2.08162	0.968503	3.23755		0.976952	2.91616	1.12489	2.17799	1.66551	2.22232	2.24468	1.12586	1.17985	1.45922	1.13784	3.94877	3.52348	-0.17078			1.09874	2.51329	1.10711	2.10475	1.10927	2.2801
0.982419	2.01275	0.878354	3.24185		0.982419	2.91495	1.06332	2.18019	1.73136	2.22632	2.24393	1.2356	1.10724	1.51637	1.14392	3.94737	3.54296	-0.0528069			1.10482	2.38612	1.11326	2.10514	1.11547	2.17731
0.987635	2.01589	0.875758	3.32545		0.987635	2.95946	1.05882	2.18019	1.79567	2.23077	2.24268	1.37636	1.10727	1.38238	1.14982	3.96825	3.56243	-0.224807			1.11079	2.39071	1.11922	2.04788	1.12156	2.12039
0.993252	2.01589	0.796669	3.21861		0.993252	3.04861	0.98125	2.27978	1.73858	2.31054	2.24166	1.37586	1.04601	1.38238	1.15597	3.96744	3.58191	-0.0897941			1.11687	2.4641	1.12534	1.98279	1.12757	2.02172
0.998486	2.11573	0.797574	3.21532		0.998486	3.04787	0.985248	2.2782	1.73858	2.2116	2.24654	1.42028	1.10245	1.31339	1.16201	3.96673	3.60138	-0.161691			1.12302	2.51943	1.13141	2.09341	1.13377	1.88316
1.00372	2.22406	0.797574	3.26265		1.00372	2.89742	0.985248	2.2802	1.8519	2.33354	2.37916	1.37586	1.09895	1.23938	1.16809	3.96409	3.62086	-0.281228			1.12896	2.51747	1.13741	2.19442	1.13999	1.87974
1.00907	2.35377	0.796212	3.25908		1.00907	2.84708	0.987858	2.3565	1.85403	2.33354	2.31698	1.4127	1.09895	1.23805	1.17416	3.92575	3.64033	-0.477289			1.13511	2.51284	1.14354	2.11548	1.14604	1.8755
1.01435	2.35125	0.852191	3.15807		1.01435	2.84873	1.10795	2.36061	1.98115	2.33032	2.31698	1.55369	1.09594	1.37837	1.18017	3.92687	3.6598	-0.486409			1.14114	2.50705	1.14959	2.12001	1.15227	1.81735
1.01979	2.27521	0.855563	3.15992		1.01979	2.76193	1.10927	2.42723	1.97976	2.38467	2.31665	1.59364	0.934322	1.30547	1.18624	3.89847	3.67928	-0.216547			1.14724	2.50246	1.15559	2.24514	1.15841	1.91206
1.0249	2.27341	0.859498	3.15778		1.0249	2.76193	1.02188	2.42948	1.97641	2.38334	2.20502	1.63104	0.874994	1.30622	1.19239	3.96908	3.69875	-0.0940134			1.15331	2.41189	1.16174	2.24299	1.16442	1.91076
1.03054	2.26972	0.952115	3.15778		1.03054	2.85965	0.97504	2.42836	1.89221	2.38294	2.13036	1.63104	0.826582	1.22306	1.19834	3.92271	3.71823	-0.304558			1.15927	2.41212	1.16777	2.23869	1.17054	2.03065
1.03612	2.26561	0.949482	3.15987		1.03612	2.85829	1.029	2.43038	1.81753	2.37875	2.12922	1.63245	0.824965	1.17095	1.20447	3.92373	3.7377	-0.3404			1.16534	2.4783	1.17389	2.24112	1.17667	2.03478
1.04195	2.26561	0.952237	3.20778		1.04195	2.74524	1.02455	2.37018	1.81673	2.33361	2.13056	1.67103	0.82329	1.17095	1.21041	3.92253	3.75717	-0.176732			1.17141	2.40833	1.18009	2.24381	1.18271	1.8363
1.04757	2.26205	0.948413	3.21232		1.04757	2.7459	0.848725	2.37018	1.81862	2.33296	2.13059	1.67457	0.821326	1.16846	1.21641	3.8793	3.77665	-0.227613			1.17731	2.46765	1.18612	2.24209	1.18879	1.83757
1.05277	2.26351	0.943983	3.28098		1.05277	2.8845	0.845955	2.45497	1.81862	2.33513	2.13097	1.67492	0.820375	1.10745	1.22262	3.87909	3.79612	-0.150816			1.18344	2.46688	1.19226	2.24188	1.19482	1.83935
1.05825	2.34997	0.872393	3.1863		1.05825	2.8852	0.738339	2.45214	1.72875	2.33513	2.1329	1.67693	0.820375	1.11009	1.22861	3.87915	3.8156	-0.0132177			1.18949	2.47061	1.19867	2.23836	1.20091	1.74661
1.06352	2.34717	0.872393	3.18255		1.06352	2.9335	0.738339	2.45293	1.7263	2.44142	2.19426	1.68025	0.816231	1.10901	1.23474	3.87904	3.83507	-0.151447			1.19559	2.47516	1.20477	2.23388	1.20712	1.65238
1.06907	2.34431	0.984739	3.18487		1.06907	2.92938	0.884825	2.56527	1.61765	2.54054	2.25061	1.71919	0.856941	0.994182	1.24086	3.87739	3.85455	-0.153643			1.20171	2.48041	1.21079	2.38488	1.21321	1.65107
1.07449	2.34318	0.988306	3.26101		1.07449	2.80345	0.888077	2.50496	1.61494	2.54018	2.25061	1.71919	0.858797	0.991904	1.24701	3.93266	3.87402	-0.247771			1.20774	2.58422	1.21694	2.28136	1.21926	1.65257
1.07962	2.38614	0.990221	3.18107		1.07962	2.80345	0.889182	2.3911	1.61182	2.49258	2.19692	1.78789	0.860233	1.052	1.25314	3.93358	3.89349	0.0930907			1.21394	2.58595	1.22299	2.28616	1.22532	1.65141
1.08492	2.31846	0.991166	3.0761		1.08492	2.68223	0.956404	2.38774	1.51312	2.60325	2.19317	1.83184	0.86088	1.052	1.25939	3.98684	3.91297	0.120627			1.22001	2.59087	1.22906	2.3716	1.23129	1.72005
1.09005	2.31813	0.992792	3.0761		1.09005	2.68365	0.953589	2.31415	1.51129	2.60023	2.13028	1.83046	0.919805	1.04826	1.26539	3.98736	3.93244	-0.1262			1.22596	2.65872	1.23524	2.29401	1.23741	1.61808
1.09569	2.26121	1.05964	3.15749		1.09569	2.78627	0.857272	2.37416	1.51387	2.52587	2.12547	1.83023	0.99347	1.05198	1.27189	3.98499	3.95192	0.00863805			1.23206	2.60024	1.24124	2.28937	1.24364	1.6821
1.10124	2.26121	1.05598	3.15852		1.10124	2.78987	0.807232	2.37416	1.51387	2.43685	2.12739	1.77146	0.99347	1.17858	1.27802	3.98398	3.97139	-0.156107			1.23807	2.54501	1.24741	1.99799	1.24968	1.74346
1.1065	2.35165	1.05196	3.20852		1.1065	2.85814	0.723871	2.31023	1.51635	2.43685	2.12956	1.81106	0.996811	1.1808	1.28454	4.00612	3.99086	0.0505315			1.24416	2.48931	1.25354	2.00094	1.25579	1.74204
1.11174	2.34824	1.05196	3.2051		1.11174	2.73494	0.670252	2.45312	1.51891	2.43603	2.13162	1.72812	0.997896	1.24081	1.29091	3.95891	4.01034	-0.040608			1.25026	2.49241	1.25956	1.93518	1.26196	1.73997
1.11772	2.34426	1.05397	3.14877		1.11772	2.80321	0.674821	2.37134	1.57382	2.43886	2.13162	1.72791	0.999542	1.29083	1.29704	3.95944	4.02981	-0.0118328			1.25634	2.61421	1.26564	1.93106	1.26791	1.73846
1.12299	2.29834	1.20097	3.09798		1.12299	2.86429	0.674821	2.37248	1.57697	2.50134	2.21059	1.72767	0.997358	1.29278	1.30306	3.96053	4.04929	0.376959			1.26229	2.70476	1.27176	1.93159	1.27411	1.73958
1.12815	2.38116	1.20475	3.15273		1.12815	2.86429	0.672937	2.37407	1.57648	2.44141	2.09544	1.72767	0.99709	1.29278	1.30919	4.0024	4.06876	0.286871			1.26837	2.70143	1.27781	1.92983	1.28023	1.80082
1.13342	2.37938	1.20094	3.2621		1.13342	2.86634	0.744861	2.37555	1.57789	2.37411	1.99437	1.68535	1.04629	1.3624	1.31519	3.96471	4.08824	0.206859			1.27441	2.70504	1.28396	1.99717	1.28618	1.80611
1.1386	2.42874	1.10763	3.25883		1.1386	2.86417	0.745279	2.31566	1.50673	2.37322	2.05896	1.6865	1.04824	1.52613	1.32144	3.96481	4.10771	0.283744			1.28111	2.80154	1.29013	2.10444	1.29234	1.96125
1.14426	2.43008	1.11016	3.25969		1.14426	2.8152	0.839208	2.36194	1.50325	2.37107	2.00115	1.68951	1.04824	1.45987	1.32773	3.96334	4.12718	0.075555			1.28726	2.7991	1.29614	2.10056	1.29851	2.02591
1.14994	2.43008	1.05128	3.25689		1.14994	2.99194	0.915443	2.3611	1.50325	2.28587	2.09599	1.6905	1.10077	1.46428	1.33368	3.9857	4.14666	0.252418			1.29334	2.80186	1.30231	2.09597	1.30454	2.02208
1.15537	2.35914	1.05128	3.25689		1.15537	2.98762	0.915382	2.36081	1.50188	2.28404	2.03997	1.69153	1.14161	1.36566	1.34011	3.98464	4.16613	0.127954			1.29939	2.87891	1.30846	1.99189	1.31069	2.02108
1.16079	2.35655	0.955763	3.20525		1.16079	2.98461	0.917251	2.30951	1.50303	2.14447	2.03997	1.64004	1.14222	1.31627	1.34684	4.03111	4.18561	0.0619035			1.30549	2.80167	1.31443	2.05431	1.31679	2.12521
1.16659	2.35855	0.786553	3.20464		1.16659	2.92415	0.915272	2.30951	1.54896	2.14447	1.98108	1.55965	1.08815	1.31472	1.35331	4.07262	4.20508	-0.0255492			1.31158	2.79712	1.32056	2.18984	1.32289	2.12085
1.17212	2.31785	0.882493	3.20378		1.17212	3.00463	0.915272	2.30875	1.54783	2.14809	1.97696	1.55825	1.16296	1.31472	1.35986	4.07313	4.22455	0.20968			1.31756	2.79283	1.32668	2.19339	1.32906	2.11558
1.17761	2.23039	0.882447	3.20269		1.17761	2.95653	0.918419	2.37497	1.6037	2.2706	1.85441	1.55825	1.21396	1.31103	1.36646	4.07221	4.24403	0.0201328			1.32371	2.66578	1.33268	2.31651	1.33529	2.00595
1.18314	2.23059	0.882282	3.08751		1.18314	2.95653	0.996732	2.37918	1.51266	2.34672	1.8588	1.55859	1.1628	1.26183	1.37273	4.07269	4.2635	0.141112			1.32971	2.60188	1.33881	2.31254	1.34129	2.00665
1.18844	2.18061	0.880519	3.1596		1.18844	2.95271	1.00126	2.37738	1.45205	2.34979	1.98377	1.55634	1.16559	1.18228	1.37874	4.07086	4.28298	0.0786998			1.33566	2.53864	1.34484	2.17963	1.34743	2.15987
1.19392	2.18285	0.824138	3.31541		1.19392	2.94851	1.14458	2.38192	1.40066	2.52542	1.93459	1.55813	1.16559	1.18648	1.38476	4.06864	4.30245	0.0771626			1.34183	2.53696	1.35089	2.17433	1.35356	2.158
1.19949	2.18285	0.824138	3.31779		1.19949	2.83492	1.14163	2.38543	1.39892	2.57213	2.00322	1.55969	1.224	1.18734	1.39091	4.06951	4.32193	0.364341			1.34784	2.53186	1.35698	2.1754	1.35958	2.05809
1.20484	2.24689	0.776629	3.31779		1.20484	2.89445	1.19451	2.46413	1.39892	2.49346	2.06484	1.55692	1.22174	1.2387	1.39693	4.02884	4.3414	0.384962			1.35398	2.46921	1.36303	2.17257	1.36568	2.00326
1.21059	2.19245	0.830949	3.4238		1.21059	2.89348	1.1916	2.52732	1.39912	2.36194	2.06819	1.63306	1.17445	1.2419	1.40304	4.02828	4.36087	0.194748			1.36004	2.61694	1.36924	2.08285	1.37176	1.99995
1.21614	2.13771	0.737123	3.23711		1.21614	2.8917	1.18804	2.52732	1.40146	2.41587	2.06819	1.63277	1.17507	1.24454	1.40939	4.07249	4.38035	0.218328			1.36603	2.61574	1.37533	2.20194	1.37774	2.00401
1.22129	2.13558	0.782231	3.23487		1.22129	2.94839	1.19112	2.52669	1.44916	2.41587	2.06481	1.69897	1.17245	1.24454	1.41561	4.06988	4.39982	-0.0402149			1.37209	2.70105	1.38131	2.20388	1.38388	1.93743
1.22637	2.13671	0.786044	3.23893		1.22637	2.95019	1.19112	2.52505	1.4505	2.29866	2.01489	1.69897	1.16928	1.37142	1.42194	4.03348	4.4193	0.0444424			1.37818	2.70564	1.38738	2.20167	1.39006	2.04435
1.23297	2.13865	0.831726	3.32902		1.23297	2.95223	1.30364	2.42515	1.38381	2.38974	2.07295	1.78572	1.16928	1.36663	1.42798	4.03159	4.43877	-0.054972			1.38419	2.70179	1.39349	2.103	1.39614	2.04942
1.23809	2.09521	0.831534	3.40368		1.23809	2.95223	1.24538	2.42528	1.43286	2.3915	2.00673	1.86236	1.09926	1.28969	1.43403	4.03262	4.45824	-0.050047			1.39034	2.69754	1.39946	2.10382	1.40231	2.11142
1.24326	2.0937	0.772512	3.5585		1.24326	3.20854	1.24228	2.42342	1.3689	2.32057	2.008	1.91572	1.04978	1.24005	1.44044	4.05673	4.47772	-0.195492			1.39636	2.70225	1.40556	2.30926	1.4085	2.22691
1.24846	2.09194	0.819493	3.5597		1.24846	3.20598	1.11306	2.36632	1.36654	2.31869	2.00507	1.83534	1.05111	1.2413	1.44641	4.05779	4.49719	-0.250945			1.40233	2.84401	1.41171	2.44244	1.41455	2.34088
1.25376	2.09194	0.819493	3.61559		1.25376	3.08199	1.00947	2.42615	1.31681	2.31726	2.00565	1.83611	1.09408	1.18072	1.45276	4.10393	4.51667	0.015804			1.40851	2.84205	1.41771	2.44572	1.4207	2.33712
1.25911	2.14278	0.821345	3.61621		1.25911	3.08156	0.950929	2.60657	1.31681	2.32008	2.00565	1.75833	1.14078	1.09898	1.45903	4.18046	4.53614	-0.0558078			1.41451	2.84335	1.42388	2.33265	1.4268	2.22453
1.26486	2.19668	0.919845	3.55741		1.26486	3.08202	0.946555	2.70328	1.31603	2.32008	2.01973	1.91415	1.23366	1.09898	1.46535	4.17783	4.55562	-0.164986			1.42059	2.842	1.43008	2.2376	1.43283	2.22376
1.27024	2.19991	0.920897	3.55741		1.27024	3.08484	0.946555	2.70328	1.31654	2.3171	2.01973	1.86198	1.23158	1.01336	1.47141	4.17597	4.57509	-0.351321			1.42673	2.84279	1.43606	2.12777	1.43896	2.15686
1.27559	2.24722	0.920601	3.55901		1.27559	3.18059	0.806223	2.59466	1.36789	2.31632	1.95336	1.86025	1.23158	0.935969	1.47758	4.13325	4.59456	-0.225706			1.43268	2.8461	1.44215	1.97603	1.44506	2.09197
1.28096	2.24386	0.924853	3.56079		1.28096	3.28431	0.885852	2.59684	1.4505	2.20129	1.86011	1.86025	1.23372	0.936546	1.48396	4.16656	4.61404	-0.234868			1.43878	2.84647	1.44825	2.04177	1.45106	1.99641
1.28631	2.24426	0.929079	3.56008		1.28631	3.28485	0.774292	2.59618	1.44932	2.20108	1.85992	1.85829	1.33504	0.99957	1.48983	4.16404	4.63351	-0.268789			1.44484	2.76963	1.45421	1.98532	1.45728	2.06961
1.29156	2.24593	0.931964	3.55634		1.29156	3.19857	0.721453	2.59401	1.40729	2.20252	1.7032	1.85616	1.39306	1.00018	1.4959	4.11776	4.65299	-0.162284			1.45078	2.76439	1.46038	1.98836	1.46341	2.07279
1.29712	2.17732	1.04829	3.55275		1.29712	3.19954	0.72305	2.54399	1.41032	2.20581	1.59625	1.81205	1.31375	0.898223	1.50186	4.11539	4.67246	-0.347854			1.457	2.75975	1.46633	2.21679	1.46936	2.07289
1.30269	2.17732	1.04834	3.5485		1.30269	3.19954	0.778358	2.45744	1.4128	2.33618	1.59703	1.81288	1.26256	0.898223	1.50805	4.0795	4.69193	-0.359163			1.46308	2.63848	1.4726	2.16212	1.47553	2.07148
1.30811	2.17979	1.04834	3.59989		1.30811	3.27685	0.776165	2.46115	1.4128	2.26681	1.7765	1.81473	1.26449	0.98646	1.51438	4.07732	4.71141	-0.277689			1.46905	2.64298	1.4787	2.05191	1.48161	2.07102
1.31349	2.2642	1.11418	3.52521		1.31349	3.34119	0.774307	2.45792	1.48795	2.21565	1.77543	1.81146	1.20307	0.985394	1.52128	4.07739	4.73088	-0.540698			1.47521	2.74318	1.4848	2.12503	1.48766	2.06971
1.31876	2.3314	1.11122	3.68365		1.31876	3.29361	0.774307	2.45792	1.48797	2.21335	1.77358	1.74889	1.20064	0.986149	1.52743	4.07798	4.75036	-0.535785			1.48115	2.67531	1.49083	2.18725	1.49383	2.07083
1.32396	2.33247	1.11037	3.68365		1.32396	3.29279	0.769872	2.37274	1.44868	2.21335	1.7736	1.74721	1.20064	1.0752	1.53356	4.1258	4.76983	-0.530115			1.48721	2.67698	1.49693	2.18693	1.4999	2.06872
1.32939	2.37759	1.10777	3.6845		1.32939	3.21075	0.610408	2.37397	1.45116	2.20956	1.95949	1.69956	1.19736	1.07865	1.54025	4.10177	4.78931	-0.419982			1.49328	2.67223	1.50296	2.29057	1.50591	2.13947
1.33474	2.37727	1.10978	3.68406		1.33474	3.11543	0.610008	2.27898	1.45521	2.2108	1.95614	1.70062	1.09099	1.08272	1.5465	4.1379	4.80878	-0.441246			1.49931	2.6707	1.5091	2.39173	1.51201	2.21433
1.34011	2.42116	1.19565	3.68144		1.34011	3.18797	0.6086	2.16785	1.45413	2.32035	1.83404	1.70062	1.18462	1.15336	1.55273	4.20062	4.82825	-0.244829			1.50546	2.67069	1.51518	2.24305	1.51795	2.3074
1.34533	2.47991	1.35769	3.61416		1.34533	3.19159	0.548734	1.98385	1.52063	2.44492	1.77547	1.70247	1.18148	1.15336	1.55918	4.1776	4.84773	-0.330064			1.51151	2.66732	1.52113	2.10855	1.52425	2.23905
1.35061	2.47991	1.35903	3.61308		1.35061	3.19251	0.621278	1.97975	1.51958	2.44242	1.77547	1.57827	1.13189	1.15385	1.5651	4.17789	4.8672	-0.288138			1.51738	2.76386	1.52728	2.10341	1.53033	2.36891
1.35589	2.47782	1.36207	3.66018		1.35589	3.19251	0.554426	2.03984	1.51958	2.52224	1.914	1.58067	1.0825	1.20444	1.57126	4.17629	4.88668	-0.385942			1.5236	2.7656	1.53343	1.98009	1.53636	2.22633
1.36129	2.42495	1.36207	3.66249		1.36129	3.19275	0.670287	2.04343	1.51775	2.52541	1.914	1.581	1.07973	1.20445	1.57791	4.17396	4.90615	-0.347461			1.52958	2.76634	1.53945	1.87773	1.54241	2.22133
1.36648	2.42754	1.36453	3.72567		1.36648	3.19365	0.670287	2.04813	1.51716	2.58313	1.91112	1.58197	1.07973	1.12366	1.58405	4.17124	4.92563	-0.240599			1.53571	2.76866	1.5455	1.80684	1.54855	2.22029
1.37183	2.42666	1.36458	3.72567		1.37183	3.03761	0.771936	2.0939	1.51425	2.58313	1.90954	1.58015	1.08188	1.222	1.59023	4.12249	4.9451	-0.509783			1.5419	2.76467	1.55148	1.81099	1.5546	2.22073
1.37718	2.49844	1.36647	3.72659		1.37718	2.98473	0.768413	2.0939	1.5166	2.50733	1.85971	1.57827	1.02622	1.218	1.5963	4.12219	4.96457	-0.582817			1.54785	2.76025	1.55763	1.69803	1.5607	2.21656
1.38273	2.41447	1.37069	3.79245		1.38273	2.98421	0.768124	2.09393	1.5555	2.50344	1.86283	1.57751	1.02766	1.33661	1.60288	4.12087	4.98405	-0.461849			1.55395	2.75737	1.56378	1.50087	1.56683	2.15925
1.38796	2.34987	1.36835	3.79395		1.38796	2.98122	0.766058	2.09047	1.55428	2.35595	1.76061	1.57751	1.02827	1.33721	1.60921	4.07961	5.00352	-0.303662			1.56006	2.67053	1.56983	1.50085	1.57297	2.08359
1.39321	2.35283	1.21671	3.79498		1.39321	3.05355	0.769742	1.96911	1.48655	2.35707	1.6289	1.57836	0.956883	1.33721	1.61585	4.13409	5.023	-0.313564			1.56605	2.75989	1.57593	1.49613	1.57913	2.08107
1.39834	2.40244	1.21689	3.79584		1.39834	3.10184	0.856893	2.0368	1.43349	2.4134	1.46993	1.58155	0.955407	1.3976	1.62265	4.13212	5.04247	-0.302979			1.57216	2.89233	1.5821	1.49895	1.58533	2.00333
1.40354	2.40244	1.17189	3.74858		1.40354	3.00613	0.937189	2.03589	1.43267	2.41633	1.35169	1.50386	0.852751	1.4018	1.6286	4.15999	5.06194	-0.0933724			1.57828	2.89367	1.58806	1.40662	1.59137	2.00537
1.40874	2.34996	1.17189	3.74585		1.40874	3.00613	0.936372	1.94193	1.33807	2.41763	1.34821	1.55341	0.852751	1.51213	1.635	4.15901	5.08142	-0.0957663			1.58421	3.0132	1.59422	1.31936	1.59742	2.00015
1.41399	2.35345	1.2508	3.64017		1.41399	3.00253	0.809806	1.99948	1.34118	2.42008	1.28338	1.55151	0.748018	1.51461	1.64138	4.15819	5.10089	-0.165325			1.5905	2.90705	1.60032	1.32011	1.60355	1.83683
1.41956	2.41018	1.24981	3.57637		1.41956	3.00409	0.805772	2.04629	1.44563	2.48302	1.36556	1.5484	0.711971	1.51733	1.64755	4.1584	5.12037	-0.240282			1.59671	2.90342	1.60632	1.47885	1.60962	1.75371
1.42481	2.3621	1.24725	3.51066		1.42481	2.9547	0.70724	2.0479	1.44563	2.48292	1.48488	1.49108	0.713523	1.4475	1.65387	4.15684	5.13984	-0.0919663			1.60271	2.82397	1.61243	1.48266	1.61578	1.85195
1.43021	2.3616	1.19219	3.51282		1.43021	2.95088	0.70724	2.04513	1.44325	2.47993	1.48488	1.49108	0.765847	1.52048	1.65973	4.15494	5.15932	0.0571141			1.60883	2.89451	1.6186	1.586	1.62197	1.85737
1.43556	2.31101	1.24653	3.43517		1.43556	2.88343	0.58562	2.04513	1.44087	2.47652	1.35444	1.5353	0.765164	1.52048	1.666	4.0956	5.17879	0.358081			1.61491	2.78871	1.62457	1.58353	1.62795	1.86049
1.44129	2.25898	1.24953	3.43517		1.44129	2.81694	0.589458	1.90145	1.44336	2.47652	1.24683	1.53779	0.892872	1.52347	1.6721	4.13438	5.19826	0.179271			1.62088	2.78633	1.6308	1.48719	1.63402	1.93076
1.44648	2.26069	1.25361	3.43751		1.44648	2.87196	0.644986	1.90014	1.58798	2.47649	1.3267	1.54031	0.944182	1.59576	1.67862	4.1343	5.21774	0.266404			1.627	2.66724	1.6369	1.49215	1.64013	1.9327
1.45168	2.262	1.32127	3.43459		1.45168	2.87279	0.644111	1.76048	1.59089	2.47871	1.49516	1.58832	0.944182	1.53206	1.68513	4.1357	5.23721	-0.102791			1.63298	2.48384	1.64292	1.58034	1.64613	1.87353
1.45681	2.26078	1.41762	3.43506		1.45681	2.87279	0.644272	1.76092	1.5887	2.47529	1.4994	1.58638	0.892739	1.65399	1.69125	4.1364	5.25669	-0.117297			1.63917	2.36236	1.64907	1.57945	1.65235	1.79376
1.46209	2.26076	1.41762	3.58391		1.46209	2.9501	0.647994	1.75703	1.50231	2.47753	1.49652	1.52487	0.848028	1.72004	1.69728	4.17604	5.27616	-0.0291538			1.6453	2.36238	1.65518	1.58424	1.65853	1.7947
1.46738	2.26076	1.41648	3.63223		1.46738	2.99769	0.645622	1.69746	1.43051	2.58946	1.4943	1.52331	0.891065	1.72093	1.70337	4.15395	5.29563	0.271584			1.65123	2.36543	1.66123	1.68873	1.66447	1.79198
1.47296	2.31364	1.41414	3.62792		1.47296	2.99629	0.641954	1.80684	1.4318	2.67851	1.43769	1.62773	0.949812	1.7222	1.70993	4.08502	5.31511	0.369655			1.65742	2.36793	1.66735	1.60788	1.67053	1.79051
1.47809	2.31564	1.41251	3.53951		1.47809	2.99214	0.533354	1.86293	1.4318	2.6763	1.43769	1.62748	0.951747	1.7222	1.71603	4.08589	5.33458	0.291281			1.66348	2.36493	1.6735	1.72669	1.6767	1.79397
1.48348	2.35459	1.35946	3.5879		1.48348	2.99257	0.533354	1.93722	1.52572	2.60318	1.43956	1.62748	1.05853	1.77915	1.7221	4.08595	5.35406	0.325859			1.66945	2.36301	1.67958	1.80051	1.68268	1.89856
1.48871	2.27434	1.35665	3.5879		1.48871	3.08786	0.535371	1.93722	1.46195	2.60318	1.35094	1.62813	1.05853	1.77575	1.72802	4.08499	5.37353	0.171455			1.67562	2.43309	1.68572	1.80374	1.6888	2.02468
1.49395	2.27372	1.25896	3.64497		1.49395	2.98657	0.593413	1.93325	1.46357	2.70704	1.24939	1.68942	1.05661	1.77548	1.73438	4.08471	5.39301	0.395335			1.68172	2.50551	1.69187	1.86325	1.69487	2.01943
1.5007	2.22957	1.25643	3.6442		1.5007	2.98433	0.594202	1.93703	1.38719	2.70369	1.24854	1.76358	0.998009	1.85235	1.74098	4.08483	5.41248	0.272539			1.68773	2.51034	1.69787	1.79708	1.70088	2.01766
1.50598	2.30414	1.25987	3.64407		1.50598	2.93164	0.681638	1.94067	1.33039	2.63235	1.38164	1.76508	0.996137	1.85662	1.74703	4.11278	5.43195	0.177677			1.69385	2.5116	1.70397	1.67365	1.7071	2.01525
1.51148	2.3071	1.25987	3.64581		1.51148	2.82862	0.684007	1.94232	1.33065	2.54797	1.43895	1.81632	0.934785	1.86003	1.75335	4.15564	5.45143	0.359829			1.69995	2.51119	1.71002	1.66904	1.7132	2.01305
1.51666	2.2479	1.26046	3.64474		1.51666	2.82489	0.794742	1.94614	1.38582	2.54977	1.56933	1.81522	1.08726	1.86084	1.7595	4.20075	5.4709	0.466611			1.70595	2.64372	1.71593	1.60413	1.71917	2.00891
1.52195	2.2479	1.26213	3.64849		1.52195	2.82489	0.938166	1.94971	1.38437	2.55377	1.57105	1.8125	1.09053	1.86084	1.7659	4.20113	5.49038	0.578481			1.71207	2.64665	1.72205	1.60535	1.72533	2.16271
1.5276	2.24893	1.25892	3.65105		1.5276	2.82282	0.936161	1.95079	1.38437	2.61466	1.57511	1.76544	1.17851	1.91174	1.77253	4.20278	5.50985	0.326592			1.71805	2.64726	1.72805	1.60557	1.7313	2.16105
1.53318	2.25019	1.18723	3.64777		1.53318	2.82206	0.937153	2.00498	1.31144	2.61601	1.48391	1.76544	1.17851	1.97481	1.77922	4.23797	5.52932	0.101308			1.72418	2.81985	1.73417	1.60633	1.73742	2.16277
1.5383	2.24777	1.18301	3.55822		1.5383	2.91842	0.937153	2.00498	1.31232	2.61694	1.48391	1.76235	1.13784	2.06168	1.78522	4.23634	5.5488	-0.247198			1.73027	2.82301	1.74025	1.72707	1.74345	2.15738
1.54345	2.17658	1.13081	3.63961		1.54345	2.99728	0.933218	2.12472	1.30981	2.61694	1.53443	1.76404	1.13498	2.11544	1.79137	4.20827	5.56827	-0.192657			1.73625	2.82053	1.74623	1.78207	1.74949	2.07601
1.54871	2.17528	1.18647	3.63961		1.54871	2.99929	0.767256	2.1219	1.21964	2.61549	1.53735	1.76128	1.09384	2.22846	1.79819	4.17896	5.58775	0.164597			1.74242	2.91632	1.7525	1.78421	1.7556	1.99699
1.55411	2.13051	1.12227	3.63882		1.55411	3.052	0.764954	2.06754	1.14471	2.61193	1.53941	1.67865	1.05552	2.22957	1.80459	4.21627	5.60722	0.158259			1.74878	2.91579	1.7586	1.87163	1.76175	1.99685
1.55965	2.177	1.12227	3.63733		1.55965	3.05256	0.711714	2.01225	1.14678	2.53019	1.53883	1.67708	1.05437	1.98755	1.81065	4.23853	5.6267	0.154956			1.75487	2.91379	1.76459	1.80752	1.76774	1.99888
1.5653	2.11525	1.23621	3.63256		1.5653	2.97581	0.715137	2.01168	1.2265	2.53087	1.46651	1.63996	1.00306	1.98755	1.81687	4.23664	5.64617	0.215263			1.76077	2.75993	1.77082	1.91644	1.77397	2.08205
1.57055	2.11638	1.12462	3.62785		1.57055	3.03417	0.769242	1.91993	1.22631	2.60605	1.46301	1.73008	1.05819	1.98458	1.823	4.21287	5.66564	0.417577			1.76682	2.76142	1.77689	1.91624	1.78004	1.96683
1.576	2.11638	1.12086	3.51977		1.576	3.03417	0.766609	1.79051	1.22877	2.67801	1.36174	1.72687	1.05624	1.87238	1.8291	4.21323	5.68512	0.161077			1.77283	2.75745	1.78285	1.91722	1.78605	1.96277
1.58173	2.1145	1.05873	3.52318		1.58173	3.0316	0.870667	1.73084	1.29582	2.62314	1.35946	1.67888	1.05624	1.73158	1.83515	4.2127	5.70459	-0.152345			1.77893	2.87342	1.78897	1.78187	1.79217	1.88612
1.58685	2.1107	0.980336	3.52792		1.58685	3.03077	0.807768	1.73372	1.29582	2.61899	1.35946	1.67888	1.05372	1.72677	1.84155	4.16978	5.72407	-0.00903355			1.78502	2.93568	1.79502	1.8605	1.79837	1.88573
1.59198	2.01835	0.977354	3.52792		1.59198	2.97134	0.716957	1.73372	1.25148	2.61466	1.22347	1.61141	1.05474	1.63008	1.848	4.08387	5.74354	-0.118107			1.79102	2.9344	1.801	1.86398	1.80445	1.88456
1.59736	1.92674	0.975274	3.46363		1.59736	2.97385	0.716957	1.73718	1.18857	2.61046	1.14814	1.56504	1.11771	1.57613	1.85409	4.10969	5.76301	-0.20668			1.79714	2.9331	1.80715	1.86726	1.81054	1.99042
1.60296	1.92735	0.978973	3.37996		1.60296	3.03683	0.808644	1.78575	1.25917	2.61046	1.23071	1.64181	1.11619	1.57955	1.8604	4.10789	5.78249	-0.174536			1.80319	2.93747	1.81317	1.9376	1.81667	1.99466
1.60833	1.98444	0.976922	3.37829		1.60833	3.03892	0.810926	1.78237	1.25641	2.61183	1.23121	1.68888	1.11373	1.57955	1.86644	4.09208	5.80196	-0.435401			1.80912	2.93922	1.81932	2.00698	1.82275	1.93544
1.61366	1.98639	0.976922	3.37907		1.61366	3.11835	1.02975	1.7855	1.14775	2.56617	1.15348	1.68923	1.0766	1.58334	1.87282	4.0552	5.82144	-0.151161			1.81517	3.04897	1.82547	2.12352	1.82889	2.03186
1.61901	1.98574	0.976858	3.38224		1.61901	3.12225	1.09838	1.70754	1.14562	2.49677	1.31895	1.73882	1.0766	1.52151	1.8791	4.05664	5.84091	0.058008			1.82119	3.05075	1.83145	2.22129	1.83512	2.11453
1.62436	1.98418	1.0245	3.38637		1.62436	3.24874	1.10214	1.7118	1.14308	2.5577	1.41242	1.73586	1.22137	1.52083	1.88509	4.05577	5.86039	-0.113668			1.82735	3.20962	1.83757	2.11442	1.84114	2.11106
1.62965	1.98244	1.02276	3.38562		1.62965	3.09336	1.10577	1.7118	1.14331	2.60329	1.47747	1.73218	1.21935	1.45568	1.89127	4.03291	5.87986	-0.113692			1.83347	3.27583	1.8437	2.11586	1.84729	2.0108
1.63481	2.02201	1.02407	3.27633		1.63481	3.09336	1.20624	1.63629	1.14331	2.6026	1.48186	1.73194	1.27629	1.39678	1.89735	4.00768	5.89933	-0.0992799			1.83955	3.2717	1.84974	2.11793	1.85342	1.94301
1.63993	2.02201	1.02561	3.27573		1.63993	3.09328	1.20162	1.63434	1.26876	2.68024	1.48482	1.73188	1.27482	1.39532	1.9034	4.03035	5.91881	-0.279961			1.84572	3.17477	1.85587	2.1231	1.8594	1.9419
1.64506	2.02334	0.951697	3.27241		1.64506	3.15816	1.20107	1.54086	1.26607	2.68024	1.49006	1.73188	1.31294	1.29367	1.9098	4.02872	5.93828	0.082082			1.85179	3.07785	1.86199	2.12398	1.86552	1.94531
1.6503	2.02304	0.951316	3.27241		1.6503	3.15669	1.20107	1.53722	1.26806	2.61954	1.49006	1.80189	1.31613	1.19596	1.91644	4.0267	5.95776	0.369083			1.8578	2.98102	1.8681	2.03245	1.87164	2.02414
1.65565	2.16417	0.953316	3.27315		1.65565	3.1539	1.2932	1.53838	1.22651	2.61954	1.49207	1.85685	1.31389	1.19596	1.92294	4.02727	5.97723	0.313723			1.86384	3.09048	1.87424	2.08998	1.8777	2.0234
1.66195	2.16443	1.01589	3.27456		1.66195	3.15005	1.18945	1.53532	1.17476	2.61631	1.49769	1.85899	1.31389	1.28256	1.92937	4.0526	5.9967	0.401964			1.86989	3.08562	1.88042	2.14738	1.8838	1.92578
1.66792	2.21737	1.15974	3.27484		1.66792	3.0772	1.19298	1.53221	1.13042	2.57026	1.67173	1.80864	1.27118	1.2076	1.93562	4.02979	6.01618	0.396744			1.87589	2.93651	1.88645	2.14339	1.88992	1.92911
1.6735	2.21367	1.15974	3.27644		1.6735	3.14553	1.14479	1.5286	1.07364	2.57083	1.76075	1.70245	1.27434	1.28423	1.94237	4.02717	6.03565	0.401592			1.8819	2.93622	1.89252	2.05743	1.89594	1.86537
1.67908	2.14201	1.23287	3.3252		1.67908	3.22957	1.08982	1.52656	0.978293	2.52551	1.76079	1.70327	1.40743	1.289	1.94842	3.99193	6.05513	0.528059			1.88785	3.03695	1.89862	2.05425	1.90217	1.77289
1.68458	2.09898	1.17538	3.32557		1.68458	3.23156	1.08833	1.47579	0.908043	2.52405	1.75803	1.83291	1.3609	1.44326	1.95474	3.94822	6.0746	0.645126			1.89394	2.97621	1.90462	2.18992	1.90827	1.66607
1.68983	2.09898	1.17562	3.44321		1.68983	3.23542	1.0908	1.47579	0.908624	2.56897	1.69256	1.83169	1.31172	1.33559	1.96099	3.98609	6.09408	0.497801			1.90002	3.03856	1.9107	2.19326	1.91417	1.60368
1.69503	2.09547	1.28533	3.44216		1.69503	3.23403	1.18596	1.47754	0.947627	2.56934	1.69309	1.82848	1.41196	1.39742	1.96702	3.93873	6.11355	0.32901			1.9058	2.93367	1.9168	2.19452	1.92022	1.60731
1.70027	2.03383	1.28531	3.44528		1.70027	3.23158	1.09407	1.4046	0.880408	2.56934	1.69236	1.82848	1.5085	1.39742	1.97326	3.89709	6.13302	0.341782			1.9119	2.93691	1.92279	2.19875	1.92629	1.53789
1.70535	1.96203	1.28195	3.57213		1.70535	3.23158	1.09407	1.46652	0.881281	2.5731	1.69092	1.82672	1.5085	1.29374	1.97936	3.89682	6.1525	0.597163			1.91789	2.94206	1.9289	2.06081	1.93244	1.5361
1.71042	1.96578	1.28142	3.57213		1.71042	3.13481	1.15911	1.46815	0.956464	2.57787	1.69382	1.82306	1.50702	1.40173	1.98557	3.89589	6.17197	0.698251			1.92405	3.14875	1.93497	1.97889	1.93856	1.64689
1.71592	2.09531	1.38079	3.6247		1.71592	3.08301	1.15846	1.51638	0.956464	2.63044	1.69308	1.81986	1.39347	1.40201	1.99156	3.89692	6.19145	0.847126			1.93024	3.06996	1.94111	1.97909	1.94462	1.5668
1.72135	2.09775	1.32317	3.624		1.72135	3.07911	1.05113	1.5131	0.918273	2.6267	1.69549	1.81998	1.3908	1.40587	1.99774	3.92763	6.21092	0.51495			1.93622	3.0007	1.94729	1.97955	1.95072	1.56272
1.7275	2.1759	1.32317	3.62303		1.7275	2.92216	1.15391	1.44298	0.827828	2.62463	1.6979	1.77159	1.44974	1.55323	2.00429	3.92585	6.2304	0.490944			1.94239	2.99831	1.95331	1.97876	1.95694	1.64216
1.73277	2.17945	1.19149	3.62312		1.73277	2.85819	1.22823	1.51514	0.776959	2.68525	1.6979	1.77037	1.45064	1.639	2.01031	3.88273	6.24987	0.404861			1.94849	2.91692	1.95932	1.98339	1.96299	1.64526
1.73808	2.17945	1.18788	3.62742		1.73808	2.76742	1.23139	1.5798	0.703538	2.68437	1.76881	1.81258	1.45065	1.86918	2.01639	3.84872	6.26934	0.431584			1.95444	2.91583	1.96539	2.13771	1.96916	1.64375
1.74343	2.18207	1.18707	3.62573		1.74343	2.76905	1.30041	1.58402	0.743662	2.68826	1.76627	1.81499	1.48708	1.86918	2.02249	3.84877	6.28882	0.242923			1.9605	2.91078	1.97144	2.21132	1.97532	1.64277
1.74862	2.23407	1.24835	3.55523		1.74862	2.85892	1.30109	1.58402	0.673383	2.68826	1.65475	1.85362	1.4853	1.86535	2.02846	3.90081	6.30829	0.360667			1.96656	2.81455	1.97756	2.14339	1.98134	1.63997
1.7538	2.28537	1.10659	3.4995		1.7538	2.86079	1.303	1.58211	0.722796	2.73798	1.6514	1.93036	1.4853	1.94369	2.03487	3.93424	6.32777	0.498636			1.97257	2.8844	1.98366	2.14005	1.98744	1.71464
1.75897	2.28505	1.01893	3.498		1.75897	2.85992	1.38023	1.63795	0.78084	2.73627	1.57038	1.93036	1.48635	1.86635	2.04104	3.90106	6.34724	0.321865			1.97866	2.98178	1.98972	1.99567	1.99361	1.71425
1.76427	2.28149	1.01613	3.498		1.76427	2.85992	1.38023	1.63562	0.782372	2.73678	1.66906	1.9294	1.48937	1.79485	2.04731	3.90184	6.36671	0.324044			1.98462	3.10619	1.99581	1.81908	1.99959	1.7152
1.76992	2.27788	1.01839	3.58782		1.76992	2.86315	1.42977	1.63751	0.782372	2.78438	1.51036	1.86589	1.53065	1.84616	2.05339	3.86964	6.38619	0.165535			1.99082	2.99622	2.00202	1.76439	2.00577	1.7898
1.77523	2.33942	1.06349	3.59132		1.77523	3.04653	1.42739	1.52472	0.783839	2.78522	1.51473	1.9791	1.45642	1.84954	2.05964	3.87086		-56.1709			1.99696	2.90183	2.00801	1.65524	2.01191	1.7134
1.78068	2.2816	1.06349	3.65137		1.78068	3.13958	1.42879	1.6479	0.874376	2.78291	1.73143	2.04295	1.41461	1.94037	2.06571	3.91122		-56.1709			2.00297	2.80634	2.01417	1.58863	2.01787	1.71235
1.7863	2.23568	1.06337	3.52074		1.7863	3.09578	1.42622	1.70607	0.877521	2.78249	1.72813	2.19187	1.41358	1.94037	2.07192	3.91277		-56.1709			2.00914	2.80221	2.02026	1.59224	2.02401	1.84785
1.79162	2.23437	1.06405	3.5178		1.79162	3.09276	1.42203	1.84412	0.916917	2.7822	1.72477	2.22934	1.41609	2.01234	2.07791	3.91076		-56.1709			2.01519	2.69849	2.02632	1.79425	2.03014	1.84805
1.79695	2.23437	1.20023	3.51405		1.79695	3.13955	1.41805	1.84388	0.915418	2.7822	1.61303	2.23157	1.41609	2.00889	2.08436	3.90957		-56.1709			2.02121	2.55114	2.03247	1.79699	2.03619	1.84369
1.80248	2.23606	1.19759	3.43456		1.80248	3.14266	1.41978	1.84643	0.868838	2.78174	1.61341	2.15755	1.41945	1.92077	2.09092	3.90693		-56.1709			2.02734	2.55346	2.03852	1.86134	2.04241	1.845
1.80825	2.27536	1.20121	3.33261		1.80825	3.14311	1.41995	1.84643	0.866252	2.73614	1.61341	2.1548	1.53586	1.8061	2.09702	3.90699		-56.1709			2.03347	2.55736	2.04442	1.86611	2.04861	1.90208
1.81362	2.36116	1.19886	3.33371		1.81362	3.14555	1.41995	1.84731	0.774504	2.73799	1.61204	2.1548	1.53817	1.71247	2.10319	3.90595		-56.1709			2.03947	2.63691	2.05046	1.9394	2.05461	1.89828
1.81907	2.31635	1.10608	3.3314		1.81907	3.06579	1.41492	1.78884	0.822811	2.78419	1.61199	2.15489	1.53784	1.70772	2.10934	3.9057					2.04554	2.6359	2.05651	1.79402	2.06072	2.0105
1.82427	2.26178	1.10606	3.3314		1.82427	3.06579	1.27552	1.78846	0.821741	2.63815	1.61652	2.15804	1.54055	1.60356	2.11532	3.90473					2.05156	2.63754	2.06266	1.79034	2.06689	2.11218
1.8296	2.26441	1.1904	3.39755		1.8296	3.06362	1.19629	1.78906	0.823436	2.59397	1.87556	2.19785	1.54357	1.60356	2.12166	3.9343					2.05769	2.71004	2.06892	1.85754	2.07297	2.11386
1.83515	2.26693	1.18941	3.30801		1.83515	3.06598	1.19585	1.73863	0.823436	2.7233	1.73742	2.19893	1.54357	1.54622	2.12791	3.93535					2.06381	2.71214	2.07497	1.85375	2.07902	2.24783
1.84042	2.26714	1.28853	3.30705		1.84042	3.22343	1.25989	1.7375	0.827079	2.72156	1.73733	2.27516	1.60024	1.47372	2.13417	3.9337					2.06987	2.70828	2.08114	1.84831	2.08529	2.32853
1.84552	2.26836	1.28853	3.31115		1.84552	3.22334	1.25597	1.65847	0.910711	2.77863	1.59875	2.20077	1.6011	1.39852	2.14016	3.93127					2.07591	2.71001	2.08724	2.01788	2.09139	2.21556
1.85069	2.26836	1.28478	3.3685		1.85069	3.17761	1.25754	1.57071	0.837691	2.83567	1.59803	2.07478	1.60403	1.39997	2.14616	3.90086					2.08197	2.60995	2.09322	2.01722	2.09743	2.21734
1.85597	2.26628	1.20913	3.37246		1.85597	3.18098	1.33189	1.56745	0.882553	2.83567	1.60027	2.07324	1.657	1.39734	2.15249	3.89954					2.08802	2.61205	2.09934	1.90586	2.10356	2.21742
1.86165	2.19861	1.14747	3.46259		1.86165	3.18252	1.33189	1.56518	0.885942	2.83557	1.60027	2.07324	1.65542	1.39505	2.15846	3.83979					2.09416	2.61714	2.10544	1.90405	2.10963	2.21851
1.86699	2.13616	1.15168	3.37124		1.86699	3.1821	1.32727	1.5631	0.887567	2.83557	1.71627	1.95178	1.65376	1.32992	2.16483	3.83971					2.10029	2.61748	2.11143	1.90652	2.11574	2.08937
1.8722	2.13332	1.26328	3.37124		1.8722	3.1821	1.32825	1.56548	0.885256	2.83298	1.63823	1.95024	1.56593	1.32992	2.17161	3.90989					2.10632	2.61963	2.11756	1.90485	2.12188	2.14548
1.8777	2.13402	1.26062	3.41872		1.8777	3.08702	1.43945	1.5609	0.885545	2.72707	1.64287	2.02249	1.56445	1.27133	2.17816	3.85687					2.11242	2.62454	2.12371	1.90819	2.12788	2.14556
1.88322	2.08764	1.19787	3.42075		1.88322	2.9474	1.34371	1.45797	0.885545	2.72578	1.64242	2.01978	1.56445	1.18059	2.18478	3.82078					2.11851	2.69075	2.12966	1.90756	2.13408	2.14021
1.8888	2.08658	1.19792	3.46734		1.8888	2.89789	1.34619	1.45797	0.974843	2.66919	1.64073	1.96664	1.4408	1.2868	2.19089	3.85108					2.12444	2.69524	2.13581	1.90509	2.14028	2.14147
1.8939	2.18524	1.20221	3.46697		1.8939	2.89997	1.41287	1.45857	0.974449	2.67087	1.54179	2.00653	1.38172	1.40899	2.19741	3.91122					2.13052	2.69429	2.14191	1.73205	2.14633	2.20091
1.89945	2.18524	1.20221	3.46259		1.89945	2.90368	1.27519	1.37461	0.974534	2.72606	1.6002	1.92652	1.38033	1.40931	2.20341	3.91091					2.13654	2.69924	2.14791	1.83767	2.15248	2.0418
1.90529	2.18418	1.20554	3.50977		1.90529	3.06765	1.27519	1.37821	1.03605	2.72309	1.50608	1.92652	1.32106	1.40786	2.20984	3.91145					2.14254	2.70469	2.15403	1.92563	2.15864	2.10197
1.91097	2.18715	1.20999	3.50623		1.91097	3.07189	1.27805	1.38226	1.03861	2.71898	1.42504	1.88937	1.26484	1.30794	2.21608	3.93301					2.14863	2.76682	2.16006	1.92564	2.16491	2.18597
1.91632	2.29159	1.26195	3.50304		1.91632	3.19394	1.28008	1.38219	1.09188	2.71898	1.42139	1.88724	1.26398	1.30794	2.22258	3.87955					2.15461	2.76578	2.16619	1.92209	2.17098	2.18848
1.9217	2.2884	1.26287	3.50304		1.9217	3.26954	1.3419	1.38106	1.09335	2.66903	1.42139	1.88633	1.34943	1.25397	2.22923	3.87879					2.16076	2.76748	2.17236	1.86332	2.17706	2.18764
1.9269	2.23689	1.26199	3.49849		1.9269	3.26954	1.34494	1.44734	1.09404	2.66718	1.31262	1.81653	1.34943	1.25826	2.23533	3.87968					2.16691	2.76454	2.17836	1.80331	2.18306	2.26396
1.93222	2.23963	1.25854	3.49567		1.93222	3.27041	1.41308	1.38253	1.09696	2.66648	1.23506	1.81995	1.35248	1.42127	2.24163	3.87766					2.17293	2.76559	2.18449	1.80411	2.18908	2.14818
1.9379	2.2427	1.26142	3.49289		1.9379	3.3268	1.55739	1.38253	1.09696	2.61985	1.23102	1.81797	1.35434	1.49364	2.24769	3.87518					2.17898	2.76912	2.19059	1.80443	2.19523	2.14346
1.94347	2.30953	1.37065	3.44042		1.94347	3.32654	1.5063	1.3831	1.09836	2.69954	1.10828	1.87728	1.43705	1.4927	2.25423	3.87507					2.18501	2.77118	2.19654	1.67718	2.20124	2.04859
1.94884	2.30887	1.37065	3.53488		1.94884	3.32374	1.5063	1.43589	1.04114	2.7012	1.00499	1.87771	1.43739	1.48957	2.26028	3.9327					2.19101	2.77028	2.20269	1.67638	2.20743	2.05047
1.95424	2.30887	1.36903	3.53442		1.95424	3.40055	1.36092	1.564	1.04357	2.62837	1.07199	1.87771	1.43784	1.49238	2.26631	3.93118					2.19716	2.8303	2.20886	1.67721	2.21353	2.14164
1.9596	2.2688	1.36818	3.60622		1.9596	3.40225	1.36285	1.5649	1.10312	2.62626	1.06945	1.83293	1.4403	1.49238	2.27259	3.92882					2.20318	2.8289	2.21486	1.679	2.21951	2.03312
1.96502	2.22405	1.22038	3.73574		1.96502	3.32127	1.46871	1.56595	1.04545	2.62626	1.06675	1.83135	1.57878	1.49121	2.27866	3.92703					2.20924	2.75662	2.22106	1.87131	2.22563	1.96001
1.97079	2.22673	1.11816	3.73574		1.97079	3.19171	1.46717	1.56469	1.04495	2.55801	1.17243	1.83238	1.57878	1.41048	2.28551	3.9271					2.21526	2.75897	2.22728	1.80842	2.23169	1.95964
1.97637	2.22458	1.16679	3.68168		1.97637	3.13933	1.31029	1.56432	1.12293	2.55956	1.24771	1.8711	1.5808	1.32339	2.29213	3.92715					2.22126	2.69518	2.23329	1.81261	2.23768	1.80556
1.98162	2.1165	1.1685	3.60208		1.98162	3.13933	1.23479	1.56832	1.18414	2.65288	1.24771	1.81691	1.49997	1.25083	2.29859	3.92647					2.22734	2.61415	2.23944	1.81202	2.24379	1.80235
1.98754	2.1158	1.12113	3.50502		1.98754	3.1363	1.23687	1.62944	1.13619	2.57995	1.24969	1.75192	1.54098	1.35148	2.30458	3.92592					2.23346	2.61863	2.24563	1.81621	2.24993	1.61704
1.9929	2.02206	1.11788	3.50319		1.9929	3.08167	1.23851	1.62944	1.1334	2.65087	1.36518	1.75126	1.60701	1.35325	2.31081	3.92597					2.23941	2.62281	2.25171	1.81436	2.25588	1.54362
1.99824	2.02206	1.07375	3.50085		1.99824	3.15955	1.23851	1.67905	1.13344	2.72397	1.45243	1.70409	1.6083	1.35325	2.31688	3.95793					2.24548	2.68087	2.25784	1.81219	2.26208	1.63353
2.00395	1.96635	1.07567	3.50301		2.00395	3.15552	1.24319	1.67836	1.13344	2.72339	1.4523	1.70409	1.61031	1.35648	2.32296	3.95755					2.25144	2.68384	2.26403	1.80775	2.26806	1.54801
2.00932	1.9648	1.17614	3.56046		2.00932	3.04707	1.24548	1.67462	1.08899	2.72339	1.54286	1.70344	1.65141	1.29675	2.32946	3.95911					2.25754	2.68876	2.27003	1.97998	2.27421	1.48037
2.01505	1.96694	1.17614	3.55968		2.01505	3.11678	1.24664	1.61525	1.04985	2.63119	1.54633	1.7498	1.72644	1.30029	2.33555	3.93426					2.26366	2.68905	2.27611	2.10215	2.28033	1.48262
2.02054	2.09581	1.07298	3.55968		2.02054	3.11437	1.24983	1.52139	1.11707	2.63214	1.54947	1.74935	1.72644	1.41686	2.34168	3.93526					2.26961	2.84702	2.2823	2.10482	2.28628	1.48397
2.02577	2.0939	1.07201	3.41441		2.02577	3.06216	1.37222	1.52264	1.11599	2.63578	1.54861	1.7507	1.7231	1.4186	2.34788	3.93404					2.27578	2.85224	2.28828	1.98578	2.29236	1.48778
2.03099	2.09416	1.07565	3.47791		2.03099	3.06493	1.37227	1.60749	1.03875	2.63835	1.54818	1.75385	1.65952	1.51	2.35416	3.9353					2.28196	2.77886	2.29438	1.87819	2.29845	1.55906
2.03646	2.09622	1.07981	3.53912		2.03646	3.06493	1.43463	1.67554	1.0414	2.53256	1.54818	1.79652	1.65801	1.40431	2.36025	3.93702					2.28794	2.68855	2.30045	1.8033	2.30445	1.56139
2.04187	2.09704	1.08193	3.53944		2.04187	3.0627	1.55201	1.67414	1.03995	2.60237	1.5535	1.79962	1.69592	1.40431	2.36705	3.93663					2.29414	2.69225	2.30646	1.7147	2.31061	1.65075
2.04702	2.09615	1.20905	3.6616		2.04702	3.05992	1.49249	1.6704	1.03868	2.65018	1.49344	1.87011	1.6529	1.40443	2.37305	3.93507					2.30021	2.69794	2.31256	1.71982	2.31671	1.64739
2.05222	2.03923	1.34297	3.65854		2.05222	2.95924	1.49479	1.60735	0.990875	2.65119	1.5706	1.87186	1.65138	1.40545	2.37935	3.96524					2.30633	2.7908	2.31863	1.794	2.32285	1.64804
2.05752	2.03923	1.4271	3.6614		2.05752	2.95906	1.49267	1.60735	0.990875	2.65461	1.57149	1.87248	1.65138	1.40325	2.38536	3.96367					2.31245	2.79169	2.32468	1.79134	2.329	1.64501
2.06281	2.04084	1.32389	3.6034		2.06281	2.85082	1.49267	1.54319	0.99434	2.65388	1.57048	1.87248	1.65348	1.40088	2.39155	3.96377					2.31848	2.86861	2.33083	1.79431	2.33521	1.49559
2.06834	2.15353	1.32572	3.6034		2.06834	2.73286	1.49414	1.47299	1.04631	2.65388	1.57213	1.86983	1.61696	1.40114	2.39763	3.99082					2.32453	2.86428	2.33681	1.79611	2.34116	1.49875
2.07372	2.15357	1.32572	3.60797		2.07372	2.73414	1.49558	1.47291	0.986341	2.57283	1.56919	1.79102	1.61539	1.47049	2.40376	3.96187					2.33066	2.72262	2.3429	1.87403	2.34731	1.62156
2.07891	2.10502	1.2235	3.52988		2.07891	2.59159	1.54633	1.47064	0.987544	2.51738	1.72349	1.79057	1.61332	1.59773	2.40995	3.91895					2.33678	2.66439	2.349	1.80579	2.3535	1.70977
2.08461	1.98506	1.1662	3.52752		2.08461	2.66366	1.54333	1.47002	0.98573	2.51451	1.72004	1.71801	1.60981	1.59773	2.41601	3.88973					2.3428	2.66455	2.35503	1.57252	2.35953	1.78582
2.08996	1.8168	1.21422	3.45815		2.08996	2.77282	1.54428	1.46633	0.984983	2.46614	1.72004	1.72059	1.60658	1.65412	2.42213	3.88924					2.34893	2.84357	2.36113	1.56961	2.36568	1.78583
2.09584	1.8161	1.21235	3.46131		2.09584	2.77282	1.54594	1.4643	0.982389	2.52795	1.72404	1.84302	1.607	1.56587	2.42816	3.88793					2.35496	2.93299	2.36731	1.57256	2.37181	1.69163
2.10112	1.8161	1.15791	3.51549		2.10112	2.76896	1.54676	1.61661	0.981237	2.47907	1.85798	1.89035	1.68731	1.67059	2.4343	3.85383					2.36096	2.86574	2.37335	1.56941	2.37783	1.62663
2.10669	1.77314	1.15677	3.51829		2.10669	2.69028	1.60219	1.69691	0.977728	2.3961	1.76148	1.96916	1.68731	1.73587	2.44026	3.85424					2.36705	2.97172	2.3795	1.56934	2.38393	1.62206
2.11207	1.7347	1.15349	3.56914		2.11207	2.68841	1.59832	1.69472	1.03924	2.27902	1.81492	1.97065	1.69001	1.73613	2.4466	3.83073					2.37306	2.96832	2.38561	1.62958	2.39006	1.61668
2.11719	1.73498	1.02896	3.57079		2.11719	2.62444	1.59497	1.69472	1.03558	2.27858	1.72172	1.97065	1.78088	1.80508	2.45313	3.90793					2.37921	2.9672	2.39161	1.62527	2.39608	1.61412
2.12234	1.86963	1.13885	3.57079		2.12234	2.67416	1.53136	1.64752	1.09569	2.18541	1.72102	1.96803	1.78299	1.69454	2.4597	3.87179					2.38531	2.96544	2.39773	1.83586	2.40236	1.51249
2.12777	1.91015	1.1362	3.56937		2.12777	2.67173	1.53136	1.54954	1.0936	2.18541	1.71772	1.92623	1.81979	1.69454	2.4658	3.89706					2.39133	2.96644	2.4039	1.90462	2.40848	1.51629
2.13324	1.84861	1.1362	3.48468		2.13324	2.62123	1.53008	1.67684	1.09427	2.18655	1.72006	1.92651	1.82271	1.62623	2.4723	3.85381					2.39738	2.97119	2.40985	1.90494	2.41448	1.51913
2.13851	1.89709	1.13227	3.4819		2.13851	2.62404	1.62746	1.61697	1.09427	2.12939	1.72006	1.92414	1.82504	1.74959	2.4789	3.89189					2.40346	2.97412	2.416	1.90467	2.42055	1.51658
2.14392	1.85221	1.1336	3.4794		2.14392	2.67402	1.62362	1.72101	1.0932	2.13175	1.77248	1.88447	1.82297	1.75254	2.48497	3.89035					2.40948	2.88953	2.42203	1.90463	2.42675	1.43936
2.14914	1.85221	1.13289	3.47699		2.14914	2.67402	1.47671	1.71813	1.00789	2.13206	1.77195	1.88472	1.82297	1.74851	2.49163	3.93798					2.4156	2.89323	2.428	1.90751	2.43275	1.44097
2.15444	1.85291	1.17668	3.47939		2.15444	2.67335	1.35544	1.56423	1.00624	2.13303	1.77344	1.82019	1.74306	1.74533	2.49773	3.96723					2.42166	2.88967	2.4342	2.03759	2.43895	1.50154
2.15981	1.89418	1.24599	3.54931		2.15981	2.67256	1.18488	1.66093	1.00567	2.0615	1.83091	1.81862	1.73976	1.74398	2.50382	3.99418					2.42755	2.78229	2.44023	2.0323	2.44507	1.43648
2.16526	1.89373	1.24899	3.54617		2.16526	2.66828	1.1821	1.78616	1.00651	2.05987	1.75611	1.77322	1.73869	1.81671	2.50975	3.99238					2.43368	2.78682	2.44628	1.97264	2.45105	1.43467
2.17036	1.97473	1.32168	3.54617		2.17036	2.6038	1.17941	1.78765	1.00362	2.00809	1.75318	1.77322	1.73903	1.81671	2.51592	3.99139					2.43973	2.79141	2.45248	1.97687	2.45723	1.35402
2.17536	1.976	1.40158	3.55013		2.17536	2.71779	1.0635	1.78765	0.913378	2.08063	1.6715	1.76971	1.61949	1.87144	2.52223	3.99191					2.44586	2.86907	2.45845	2.09247	2.46332	1.35112
2.18069	2.02688	1.40158	3.55187		2.18069	2.71379	1.0635	1.93528	0.915598	2.08063	1.67366	1.66526	1.56723	1.87633	2.52818	3.99014					2.452	2.86859	2.46465	2.17234	2.46937	1.35237
2.18592	1.95235	1.39887	3.55255		2.18592	2.77493	1.06786	2.01501	0.914004	2.02331	1.72644	1.5804	1.56688	1.77376	2.53448	3.94278					2.45803	2.8634	2.47078	2.17199	2.47555	1.35226
2.19116	1.95509	1.29532	3.55689		2.19116	2.77265	1.21688	2.01893	0.830938	2.02047	1.72809	1.62615	1.56532	1.61014	2.54057	3.94237					2.46415	2.78985	2.47673	2.16785	2.4817	1.3543
2.19648	1.95509	1.2233	3.55954		2.19648	2.76957	1.16126	2.10196	0.879423	2.0217	1.72809	1.66281	1.56532	1.66299	2.54703	3.94263					2.47033	2.78622	2.48283	2.01938	2.48772	1.35133
2.20211	2.00253	1.12781	3.49182		2.20211	2.76724	1.10586	2.05485	0.88194	2.01803	1.81602	1.62175	1.51303	1.73872	2.5533	3.94436					2.47635	2.78133	2.48893	2.01903	2.4938	1.34728
2.20741	2.00524	1.12542	3.48822		2.20741	2.87064	1.10865	2.05257	0.88194	2.02104	1.81285	1.5844	1.57359	1.73598	2.5597	3.99128					2.48247	2.7834	2.49492	1.957	2.49985	1.52883
2.21289	2.00305	1.20928	3.48367		2.21289	2.87064	1.18345	2.05006	0.88367	2.17552	1.88723	1.58308	1.48291	1.6467	2.56668	4.0244					2.48855	2.78021	2.50102	1.83541	2.50587	1.53328
2.21833	2.00048	1.20927	3.36734		2.21833	2.86962	1.2391	2.04751	0.884313	2.1734	1.81468	1.50909	1.43654	1.6467	2.57317	4.05233					2.49457	2.84646	2.50703	1.77915	2.51203	1.61069
2.22361	1.90349	1.20948	3.36734		2.22361	2.75198	1.24042	2.04286	0.883777	2.17533	1.8154	1.50909	1.39695	1.64751	2.57923	4.05155					2.5006	2.78029	2.51305	1.95882	2.5181	1.69611
2.22881	1.9052	1.20948	3.36376		2.22881	2.61039	1.23959	2.04245	0.957802	2.17533	1.81169	1.45536	1.32476	1.65105	2.58572	4.08529					2.50673	2.77747	2.5192	1.95344	2.52425	1.69598
2.23409	1.90343	1.39857	3.26062		2.23409	2.61159	1.24079	2.04245	1.0264	2.27764	1.94749	1.45433	1.38469	1.85345	2.59173	4.05788					2.51263	2.77406	2.52513	1.95238	2.5304	1.69454
2.23929	1.90343	1.26903	3.25871		2.23929	2.68938	1.23904	2.04287	1.16317	2.32554	1.94273	1.38719	1.38469	1.85038	2.59782	4.02737					2.51872	2.7699	2.53128	1.83353	2.53653	1.90446
2.24509	1.90565	1.26512	3.19737		2.24509	2.75471	1.23599	2.12354	1.16523	2.22988	1.88878	1.29772	1.43783	1.79197	2.6041	3.99759					2.5247	2.66308	2.53742	1.83282	2.54252	1.84961
2.25046	2.00075	1.26278	3.13806		2.25046	2.69074	1.23599	2.02243	1.22745	2.30057	1.88878	1.3001	1.47877	1.66489	2.61045	3.99705					2.53083	2.65882	2.54347	1.83379	2.54865	1.85312
2.25601	2.00182	1.26149	3.04778		2.25601	2.7829	1.23654	1.94508	1.22745	2.30353	1.8879	1.34398	1.54268	1.66489	2.61643	3.99643					2.53692	2.66162	2.54957	1.89153	2.55467	1.85402
2.26126	2.00043	1.26135	3.04674		2.26126	2.7829	1.23855	1.83727	1.26626	2.38406	2.03229	1.34718	1.54457	1.5657	2.62305	3.99596					2.54287	2.73948	2.55565	1.89486	2.56075	1.85625
2.26664	1.86259	1.32013	2.9036		2.26664	2.78134	1.23819	1.83971	1.31481	2.29458	2.03381	1.34488	1.54691	1.56315	2.6295	3.99593					2.54895	2.74039	2.56158	1.7707	2.56687	1.9412
2.27194	1.82086	1.22403	2.9036		2.27194	2.78194	1.10602	1.83942	1.37167	2.19034	2.03216	1.34488	1.59907	1.43813	2.63562	3.99464					2.55502	2.73607	2.5677	1.77034	2.57298	1.85918
2.27724	1.75347	1.16017	2.90633		2.27724	2.73175	1.10277	1.97025	1.37004	2.19034	1.94007	1.29713	1.60117	1.54631	2.64178	3.99549					2.56097	2.73462	2.57382	1.66736	2.57912	1.7675
2.28256	1.75347	1.15975	2.90623		2.28256	2.64146	1.10311	1.90233	1.36795	2.18773	1.94004	1.29531	1.60117	1.54793	2.64785	3.96986					2.56703	2.73568	2.57983	1.55935	2.58527	1.66019
2.28821	1.79529	1.15975	2.90775		2.28821	2.54958	1.10311	1.90233	1.27206	2.18372	1.9401	1.29488	1.67406	1.54833	2.65392	3.99502					2.57302	2.83045	2.586	1.36254	2.59128	1.82749
2.29383	1.74716	1.26926	2.96797		2.29383	2.59627	1.10166	1.89908	1.27568	2.07423	1.94296	1.29713	1.67056	1.69973	2.65995	3.996					2.5791	2.61466	2.59202	1.36161	2.5974	1.82725
2.29926	1.74885	1.26607	2.97123		2.29926	2.53731	1.10044	1.89464	1.27815	2.07522	1.94296	1.36111	1.60591	1.69973	2.66607	3.99397					2.58523	2.54657	2.59815	1.36076	2.60354	1.82201
2.30458	1.74775	1.26268	3.0197		2.30458	2.59186	1.15889	1.80671	1.27688	1.98923	1.9431	1.44899	1.55932	1.69698	2.6722	4.02827					2.59125	2.46046	2.60428	1.36206	2.60962	1.818
2.31001	1.7053	1.20633	3.02208		2.31001	2.59186	1.23821	1.80849	1.27397	1.989	1.94709	1.44766	1.55864	1.57938	2.67829	3.99542					2.59732	2.46081	2.61027	1.57604	2.61577	1.82193
2.31556	1.75145	1.14377	3.12092		2.31556	2.64042	1.11681	1.8737	1.27397	1.91096	1.94871	1.51867	1.55977	1.57719	2.68522	4.02134					2.60342	2.34986	2.61635	1.58009	2.62195	1.81966
2.32113	1.75006	1.14714	3.12157		2.32113	2.73422	1.12086	1.94062	1.20502	2.03864	1.94667	1.51867	1.55832	1.58172	2.69132	4.0191					2.6094	2.3522	2.62252	1.58009	2.62794	1.75827
2.32638	1.75313	1.23081	3.11885		2.32638	2.7894	1.12391	1.94169	1.20158	2.03864	1.94462	1.61729	1.55832	1.65929	2.6977	4.01906					2.61555	2.24377	2.62854	1.58041	2.63419	1.7625
2.33159	1.75313	1.22765	3.11885		2.33159	2.79044	1.17194	1.94041	1.19797	2.0368	1.94733	1.66344	1.55526	1.51094	2.70379	4.02016					2.6216	2.08812	2.63462	1.3996	2.64029	1.91327
2.33736	1.79262	1.17296	3.20152		2.33736	2.79253	1.17194	1.94041	1.24093	1.98218	2.00869	1.66356	1.42497	1.50974	2.7097	4.02168					2.62763	2.01043	2.64072	1.28021	2.64627	1.74002
2.34258	1.79164	1.27757	3.20319		2.34258	2.79129	1.17351	1.72108	1.24053	1.98575	2.10916	1.66498	1.37654	1.50974	2.71602	4.02205					2.63378	2.20001	2.64677	1.27523	2.65254	1.73806
2.34803	1.70052	1.27757	3.20739		2.34803	2.78827	1.171	1.77981	1.28136	1.98288	2.10866	1.72096	1.3782	1.45853	2.72244	4.0464					2.63983	2.20236	2.65294	1.20423	2.6587	1.83241
2.35373	1.64499	1.27948	3.39402		2.35373	2.78527	1.28225	1.78136	1.28105	1.98115	2.10866	1.77612	1.37509	1.33619	2.7285	4.04663					2.64583	2.29616	2.65905	1.07923	2.66484	1.88708
2.35914	1.64321	1.36388	3.45204		2.35914	2.87963	1.28518	1.71956	1.23498	1.98213	2.01829	1.73396	1.26379	1.38756	2.73494	3.98355					2.65192	2.29695	2.66504	1.19584	2.67085	1.94729
2.36426	1.64535	1.43523	3.45163		2.36426	2.87963	1.37343	1.72149	1.23536	1.98193	2.01498	1.73333	1.26696	1.38644	2.74137	3.98118					2.6579	2.20089	2.67117	1.08591	2.67699	2.07166
2.36968	1.64766	1.43681	3.50057		2.36968	2.87646	1.37243	1.80884	1.2382	1.98193	2.01782	1.73315	1.27076	1.38674	2.74752	3.93062					2.66405	2.30312	2.6773	1.17604	2.68299	2.13732
2.37518	1.77017	1.43304	3.38381		2.37518	2.87361	1.27266	1.90997	1.2382	1.98235	2.01705	1.73649	1.27076	1.50952	2.7538	3.95538					2.67009	2.30513	2.68332	1.17492	2.6893	2.06278
2.38065	1.7666	1.30881	3.28818		2.38065	2.86942	1.32953	1.91313	1.28299	1.98399	2.02001	1.73649	1.32099	1.639	2.7603	3.99936					2.67597	2.30837	2.68939	1.11767	2.69552	2.06369
2.38586	1.7666	1.39305	3.28676		2.38586	2.86866	1.3287	1.91313	1.2855	1.93278	2.01746	1.73857	1.31812	1.639	2.76615	3.96519					2.68204	2.42869	2.69537	0.961131	2.70172	2.0675
2.391	1.76517	1.39015	3.28249		2.391	2.86506	1.41564	1.91392	1.28915	1.99659	2.02055	1.74124	1.31844	1.68878	2.77234	3.98637					2.68799	2.43302	2.70147	1.09138	2.70775	2.0719
2.39671	1.69427	1.39015	3.28249		2.39671	2.86141	1.41564	1.9179	1.3947	2.00008	2.01798	1.73918	1.26113	1.68621	2.77829	4.01926					2.69414	2.42808	2.70765	1.08936	2.71392	2.13128
2.40208	1.69321	1.31142	3.28091		2.40208	2.78058	1.46239	1.98037	1.39385	2.06382	1.93642	1.77636	1.33517	1.68647	2.78435	4.01683					2.70017	2.29981	2.71365	1.0895	2.71999	2.13278
2.40721	1.62694	1.2624	3.27923		2.40721	2.77928	1.40121	1.98113	1.28206	2.06755	1.93621	1.86261	1.33624	1.62239	2.7907	4.01503					2.70627	2.45583	2.71982	1.08826	2.72605	2.13001
2.4125	1.63057	1.21717	3.27626		2.4125	2.69058	1.40573	1.98304	1.39683	2.06836	2.0911	1.86219	1.33519	1.7002	2.79679	4.05258					2.71239	2.58205	2.72595	1.08548	2.73224	2.12898
2.41765	1.70272	1.17215	3.27138		2.41765	2.69058	1.53997	1.98144	1.39683	2.06836	2.0911	1.7529	1.33519	1.60237	2.80324	4.05149					2.71852	2.5846	2.73199	1.21083	2.73835	2.12971
2.42301	1.64447	1.10869	3.26668		2.42301	2.69067	1.44023	1.97736	1.47842	2.11831	2.15651	1.75118	1.28832	1.54998	2.80969	4.05046					2.72449	2.66369	2.73805	1.2113	2.74434	2.12918
2.42836	1.52272	1.10939	3.16064		2.42836	2.68935	1.44439	1.97437	1.47968	2.02437	2.15269	1.74777	1.28737	1.54998	2.81589	4.05012					2.73054	2.76973	2.74419	1.21315	2.75052	2.0476
2.43398	1.52277	1.10904	3.15849		2.43398	2.68672	1.53327	1.97661	1.56119	1.97195	2.07891	1.67672	1.28719	1.60852	2.82227	4.05123					2.73657	2.7741	2.75017	1.26916	2.7567	1.94643
2.43903	1.52277	1.10729	3.15669		2.43903	2.58479	1.53327	1.97661	1.6739	1.97442	2.00692	1.67672	1.34868	1.61025	2.82882	4.09585					2.74264	2.86234	2.75627	1.26731	2.76275	1.94351
2.44416	1.45338	1.10887	3.01737		2.44416	2.58772	1.52951	1.9794	1.63058	2.01924	1.94726	1.71929	1.25087	1.60624	2.83519	4.00669					2.74877	2.85891	2.76232	1.26517	2.76895	1.85981
2.44951	1.45319	1.10887	3.01737		2.44951	2.49445	1.52693	1.9769	1.7095	1.95582	1.94918	1.71887	1.28719	1.60837	2.84129	4.03234					2.75479	2.75182	2.76822	1.26768	2.77511	1.78185
2.45496	1.45596	1.105	3.01923		2.45496	2.49579	1.43555	1.98086	1.71001	1.95851	1.94979	1.79657	1.28836	1.70464	2.84797	4.0318					2.761	2.65384	2.7744	1.34142	2.78112	1.72387
2.46075	1.45834	0.933463	3.10689		2.46075	2.57368	1.50087	1.98476	1.71065	1.95851	2.01623	1.85956	1.29027	1.70598	2.85429	4.00151					2.7671	2.64864	2.78049	1.33954	2.78726	1.60287
2.46598	1.51104	1.0252	3.10402		2.46598	2.57597	1.61998	2.05167	1.60962	1.95882	2.07426	1.90884	1.29027	1.77667	2.86041	4.00099					2.77314	2.50974	2.78674	1.34316	2.79341	1.53639
2.47171	1.47207	0.886255	3.10489		2.47171	2.57597	1.53577	2.05275	1.60801	1.84954	2.07426	1.84825	1.34943	1.70468	2.86626	4.0006					2.77914	2.61881	2.79289	1.25374	2.79941	1.62755
2.47726	1.46872	0.976766	3.17522		2.47726	2.66877	1.53626	2.12176	1.60672	1.92893	2.07583	1.84789	1.35143	1.70468	2.87262	3.9992					2.78527	2.73935	2.79901	1.36984	2.80561	1.62783
2.48263	1.46872	1.07378	3.25003		2.48263	2.67182	1.46623	2.12547	1.60672	1.81827	2.07848	1.80709	1.47337	1.63981	2.87877	4.02381					2.79127	2.63922	2.80516	1.37272	2.81172	1.63271
2.48805	1.46518	1.06943	3.32421		2.48805	2.71752	1.46623	2.2337	1.65066	1.81733	1.98985	1.9911	1.47188	1.64201	2.88512	4.06862					2.79739	2.64026	2.81127	1.58304	2.81774	1.78584
2.49365	1.51525	1.07225	3.27622		2.49365	2.71398	1.46249	2.28508	1.72236	1.8198	2.05283	1.9911	1.5407	1.7151	2.89132	4.03705					2.8035	2.63925	2.81747	1.58538	2.82394	1.78706
2.49885	1.57708	1.0743	3.2797		2.49885	2.7147	1.31166	2.28508	1.72556	1.939	1.95951	1.99227	1.62646	1.79268	2.89784	4.03505					2.80952	2.63952	2.82351	1.71881	2.83004	1.7837
2.5041	1.64076	1.01699	3.28221		2.5041	2.71365	1.25449	2.28757	1.77798	1.939	2.10671	1.95173	1.62646	1.73195	2.90452	4.00523					2.81574	2.64335	2.82966	1.7176	2.83611	1.89878
2.5095	1.64032	1.01699	3.28221		2.5095	2.63687	1.25467	2.39423	1.77963	1.9891	2.05354	1.94821	1.58822	1.80221	2.91069	3.96383					2.82182	2.64566	2.83584	1.81118	2.84232	1.99361
2.5152	1.70499	0.96338	3.36213		2.5152	2.63663	1.16428	2.3917	1.81821	1.99012	2.0537	1.90497	1.58882	1.88836	2.91711	3.96316					2.82777	2.56482	2.84187	1.92679	2.84841	1.92493
2.52078	1.79915	0.96309	3.4101		2.52078	2.63663	1.16269	2.39396	1.82	1.99168	2.0537	1.86837	1.59019	1.88836	2.92337	3.92688					2.83387	2.50921	2.84801	1.92944	2.85444	2.00726
2.5259	1.79941	0.958972	3.41373		2.5259	2.59225	1.09811	2.30428	1.82288	1.99448	2.05456	1.7862	1.59357	1.89023	2.93039	3.92455					2.83994	2.43559	2.85412	1.93199	2.86052	2.1133
2.5312	1.79881	0.876256	3.41585		2.5312	2.59086	1.09842	2.36132	1.82322	1.99587	2.00044	1.64186	1.59468	1.89431	2.93672	3.90241					2.84589	2.30619	2.86009	2.09558	2.86654	2.18422
2.5366	1.79881	0.802021	3.41466		2.5366	2.68	1.19613	2.3571	1.82625	1.99831	1.92335	1.58335	1.55512	2.13181	2.94284	3.86875					2.85202	2.39317	2.86631	2.0946	2.87256	2.31262
2.54205	1.85031	0.803544	3.41431		2.54205	2.684	1.19939	2.41119	1.82625	1.9981	2.01161	1.4875	1.60272	2.12695	2.94914	3.86863					2.85799	2.91566	2.87229	2.18399	2.87867	2.312
2.54743	1.85257	0.749511	3.34236		2.54743	2.83403	1.19939	2.41308	1.78439	1.95233	2.07852	1.48623	1.54331	2.04546	2.95562	3.8357					2.86414	2.82287	2.87821	2.18668	2.88476	2.31101
2.5527	1.89989	0.672656	3.34476		2.5527	2.83069	1.20327	2.34479	1.6826	1.94949	2.00832	1.48623	1.54331	1.95336	2.96161	3.86372					2.87022	2.82295	2.88431	2.18652	2.89087	2.19844
2.55795	2.04103	0.673736	3.34581		2.55795	2.74109	1.2068	2.34479	1.67926	1.94949	1.95743	1.48498	1.54232	1.86918	2.96786	3.86439					2.87637	2.93317	2.89022	2.0519	2.89702	2.19537
2.56318	1.97445	0.671239	3.34581		2.56318	2.74009	1.21169	2.268	1.75551	1.95065	1.9617	1.53727	1.40579	1.86918	2.97392	3.91778					2.88247	2.93016	2.89634	2.0477	2.90311	2.19902
2.56853	2.05374	0.673897	3.34426		2.56853	2.79008	1.21766	2.41763	1.75389	1.95229	1.9617	1.53788	1.31335	1.8673	2.98034	3.88529					2.88862	2.92491	2.90254	1.88755	2.90919	2.19733
2.57387	2.05374	0.673897	3.34624		2.57387	2.73864	1.29519	2.42007	1.68064	1.95235	2.0562	1.53891	1.31239	1.79894	2.98706	3.88337					2.89462	2.81885	2.90856	1.88866	2.91531	2.2668
2.57905	2.05659	0.719095	3.485		2.57905	2.73864	1.29857	2.42354	1.68065	1.90275	1.96648	1.5395	1.35962	1.74021	2.99316	3.88082					2.90072	2.81639	2.91477	1.88577	2.92136	2.26246
2.58433	2.13796	0.717695	3.4828		2.58433	2.73954	1.29976	2.33694	1.74058	1.90368	1.97064	1.46512	1.29576	1.74449	2.99936	3.87818					2.90687	2.81233	2.92084	1.88847	2.92742	2.19218
2.58948	2.13796	0.800133	3.48407		2.58948	2.74141	1.30224	2.22456	1.68972	1.9036	1.97183	1.41204	1.29228	1.85137	3.00586	3.84676					2.91292	2.93276	2.92689	1.89204	2.93354	2.26073
2.5947	2.25459	0.741692	3.42213		2.5947	2.64812	1.30499	2.15855	1.68972	1.8519	1.85969	1.47136	1.29228	1.79089	3.01191	3.8148					2.91902	2.92734	2.93306	1.80356	2.93962	2.10194
2.59997	2.25158	0.835659	3.42165		2.59997	2.64766	1.40998	2.16017	1.69029	1.84939	1.94161	1.4697	1.29142	1.79089	3.01824	3.84833					2.92519	2.92142	2.93922	1.85961	2.94574	2.10348
2.6055	2.28993	0.837533	3.42165		2.6055	2.59775	1.46299	2.0916	1.69215	1.84939	1.94541	1.47179	1.33133	1.74114	3.02429	3.84969					2.93121	2.92246	2.94524	1.91942	2.95194	2.20923
2.61073	2.34816	0.838342	3.30431		2.61073	2.59374	1.46666	2.15342	1.74584	1.79086	2.10278	1.47179	1.38934	1.68639	3.03048	3.81489					2.93729	2.92064	2.95144	2.02525	2.95793	2.2095
2.61633	2.38757	0.839472	3.30339		2.61633	2.59346	1.4673	2.15342	1.74764	1.72763	2.10278	1.47174	1.38602	1.81951	3.03641	3.81341					2.94339	3.03541	2.95756	2.02814	2.96406	2.21112
2.62205	2.39013	0.936834	3.29946		2.62205	2.4975	1.4673	2.14939	1.74864	1.72889	1.99798	1.54811	1.38379	1.8179	3.04289	3.81276					2.94927	3.03158	2.96358	2.02474	2.97019	2.28931
2.6274	2.39053	0.936834	3.22317		2.6274	2.40037	1.41052	2.14841	1.74563	1.82294	1.99335	1.54701	1.38125	1.82026	3.04903	3.78507					2.95539	2.8723	2.96978	2.0296	2.97623	2.21796
2.63278	2.39104	0.937104	3.35477		2.63278	2.39681	1.47535	2.09176	1.6958	1.76057	1.90799	1.50591	1.33678	1.81816	3.05528	3.82956					2.96141	2.87233	2.97589	2.02778	2.98246	2.29434
2.63817	2.39104	0.803219	3.42345		2.63817	2.39681	1.56151	2.09491	1.62411	1.76071	1.85671	1.50804	1.33537	1.81566	3.06116	3.77324					2.96756	2.87242	2.98184	1.89641	2.98859	2.28919
2.64375	2.50197	0.799902	3.42482		2.64375	2.4544	1.56283	2.14466	1.62157	1.76421	1.93749	1.50636	1.33537	1.81566	3.06738	3.80187					2.97374	2.8111	2.98794	1.83601	2.99466	2.2251
2.64895	2.50115	0.721263	3.42687		2.64895	2.33534	1.50591	2.08057	1.75003	1.71265	2.10613	1.54442	1.33321	1.74176	3.07339	3.79989					2.97972	2.80683	2.99408	1.93097	3.00076	2.07376
2.65408	2.38181	0.624426	3.42972		2.65408	2.33847	1.37891	2.13417	1.75003	1.71107	2.17462	1.54651	1.27041	1.73842	3.07944	3.76831					2.98579	2.90034	2.99998	1.93213	3.00694	2.00291
2.6592	2.42249	0.626762	3.43088		2.6592	2.42068	1.37878	2.08514	1.75217	1.63462	2.17152	1.5435	1.35837	1.80634	3.08589	3.7675					2.99199	2.89931	3.00606	2.04884	3.01301	2.00007
2.66443	2.56784	0.62702	3.42877		2.66443	2.57933	1.37513	2.02991	1.75317	1.63462	2.104	1.5435	1.46137	1.81117	3.09223	3.76714					2.99794	2.9826	3.01208	2.04444	3.01908	2.0009
2.67018	2.56524	0.630341	3.42948		2.67018	2.57509	1.32523	2.02991	1.75727	1.63814	2.10287	1.54036	1.51113	1.816	3.09898	3.7908					3.00406	2.98034	3.01823	2.14684	3.02519	2.00024
2.67565	2.56304	0.682626	3.3794		2.67565	2.51595	1.32171	2.15562	1.75852	1.72551	2.10287	1.53706	1.44708	1.75085	3.10503	3.74346					3.01024	2.8882	3.02438	2.27226	3.03121	2.07296
2.68125	2.44835	0.682626	3.38209		2.68125	2.51348	1.31993	2.08728	1.81051	1.79319	2.00962	1.53756	1.44664	1.66433	3.11126	3.77675					3.01624	2.95598	3.03036	2.2157	3.03739	1.98094
2.68675	2.5191	0.679626	3.38209		2.68675	2.51348	1.31993	2.02682	1.75232	1.79003	2.00994	1.47197	1.44664	1.71475	3.11748	3.73855					3.02234	3.03002	3.03653	2.12676	3.04358	1.98055
2.69232	2.5191	0.597799	3.28992		2.69232	2.44566	1.32335	1.97372	1.75304	1.87819	2.01342	1.47238	1.49399	1.71475	3.12373	3.73845					3.02846	3.18089	3.04261	2.25762	3.04966	1.87965
2.69762	2.4224	0.663637	3.34714		2.69762	2.51781	1.31858	1.97122	1.79821	1.95905	2.01557	1.47004	1.52949	1.7129	3.12971	3.73839					3.03443	3.18515	3.04863	2.10352	3.05573	1.87635
2.70292	2.36915	0.61281	3.34809		2.70292	2.43735	1.31441	1.91705	1.75767	1.95619	2.01658	1.46759	1.53127	1.71565	3.13588	3.77397					3.04056	3.18586	3.05473	2.10124	3.06189	1.69621
2.70823	2.46448	0.615763	3.21348		2.70823	2.43816	1.30977	1.96657	1.75767	1.82912	2.02043	1.41125	1.46945	1.85801	3.14261	3.81349					3.04664	3.11541	3.06083	1.83913	3.06788	1.69516
2.71372	2.54304	0.676637	3.12703		2.71372	2.51983	1.35897	1.90933	1.75712	1.88007	2.02009	1.35971	1.37512	1.93723	3.14921	3.81458					3.05261	3.11435	3.06681	1.7326	3.07418	1.69296
2.71947	2.47675	0.676285	3.19929		2.71947	2.43614	1.44193	1.90803	1.75342	1.94498	2.0212	1.35971	1.37487	1.94063	3.15579	3.83828					3.05879	3.04732	3.07293	1.73436	3.08031	1.54579
2.72489	2.3779	0.676285	3.28186		2.72489	2.39094	1.51066	1.90803	1.75183	1.94498	2.11136	1.36164	1.31127	1.94386	3.16183	3.8363					3.06483	3.17574	3.07898	1.73651	3.08631	1.48118
2.7307	2.42797	0.758723	3.28123		2.7307	2.38871	1.5601	1.90827	1.67946	1.94429	2.11136	1.32151	1.25132	1.8573	3.16828	3.83388					3.07083	3.17876	3.08493	1.73398	3.09244	1.48197
2.73609	2.38141	0.706946	3.2804		2.73609	2.39248	1.5601	1.85735	1.55755	1.94659	2.11245	1.32329	1.25132	1.8573	3.17473	3.83189					3.07691	3.18011	3.09106	1.73347	3.09856	1.48391
2.74145	2.4237	0.703492	3.09694		2.74145	2.39248	1.4504	1.86011	1.49681	2.04948	2.11445	1.37441	1.18019	1.85894	3.18136	3.82882					3.08291	3.17557	3.09706	1.7336	3.10459	1.47946
2.74707	2.4237	0.649195	3.09537		2.74707	2.39189	1.45339	1.99894	1.49528	2.04933	2.17153	1.41519	1.18102	1.68636	3.18763	3.82673					3.08901	3.17717	3.10318	1.91272	3.11068	1.40866
2.75269	2.42146	0.583872	3.09659		2.75269	2.45973	1.45146	2.05455	1.49359	2.05213	2.07851	1.41393	1.12434	1.61033	3.19381	3.82681					3.09504	3.27216	3.10934	1.75168	3.11683	1.40378
2.75775	2.31599	0.583604	3.09631		2.75775	2.46407	1.45136	1.98971	1.49359	2.05425	2.01002	1.4776	1.19189	1.61318	3.19978	3.89449					3.10104	3.26687	3.11536	1.82119	3.12295	1.1673
2.76282	2.24525	0.469848	3.09631		2.76282	2.40097	1.45579	2.1015	1.49064	2.05831	1.94065	1.53092	1.1473	1.73116	3.20598	3.89444					3.10723	3.26903	3.12153	1.95239	3.12905	1.0748
2.7681	2.24508	0.590499	3.03233		2.7681	2.4677	1.552	2.10215	1.48838	2.05831	2.04285	1.4679	1.09895	1.73151	3.21266	3.94455					3.11329	3.47114	3.12761	1.88544	3.13526	1.07807
2.7737	2.28435	0.590499	3.03651		2.7737	2.46462	1.55092	2.16716	1.48666	2.17088	2.03925	1.53234	1.09895	1.73151	3.2193	3.94217					3.11926	3.4685	3.13358	1.96717	3.1413	1.08259
2.77905	2.23063	0.657858	3.03956		2.77905	2.41132	1.45961	2.16752	1.43368	2.28382	2.03641	1.60344	1.20046	1.72949	3.22613	3.90314					3.12546	3.35306	3.13971	2.08808	3.14755	1.16637
2.78449	2.22961	0.659956	3.04184		2.78449	2.41132	1.4638	2.16752	1.43061	2.28254	2.03668	1.64332	1.24038	1.7299	3.2326	3.9036					3.13146	3.34779	3.14585	1.97369	3.15368	1.16496
2.78972	2.27145	0.719966	2.99545		2.78972	2.34445	1.46694	2.16883	1.43207	2.20977	2.09503	1.6468	1.23927	1.83394	3.23871	3.90328					3.13749	3.27103	3.15205	2.09302	3.15978	1.24134
2.79507	2.27145	0.723278	2.99265		2.79507	2.3926	1.46694	2.16874	1.43279	2.20673	2.0917	1.73599	1.1684	1.71826	3.24491	3.90489					3.14353	3.26618	3.15821	1.96294	3.16583	1.35526
2.80059	2.26786	0.794866	2.92824		2.80059	2.39583	1.54123	2.23267	1.43279	2.15008	2.0917	1.73599	1.16792	1.7196	3.25151	3.93981					3.14953	3.26258	3.1644	1.96004	3.17196	1.41487
2.80602	2.26628	0.875042	2.85206		2.80602	2.39872	1.54484	2.23411	1.47119	2.06763	2.08652	1.73564	1.16782	1.62286	3.25778	3.94026					3.15563	3.38777	3.17048	1.96446	3.17805	1.3577
2.81144	2.21245	0.878814	2.85206		2.81144	2.40217	1.54938	2.33199	1.39486	2.06763	1.95396	1.77115	1.06276	1.62635	3.26395	3.94171					3.16171	3.38988	3.17663	1.96927	3.18403	1.35278
2.81702	2.21566	0.878527	2.91387		2.81702	2.5436	1.55418	2.23915	1.39676	2.07106	2.00373	1.77365	1.06276	1.62635	3.2705	3.94062					3.16758	3.39114	3.18275	1.97045	3.1902	1.35406
2.8224	2.21423	0.878527	2.91531		2.8224	2.54142	1.60103	2.24263	1.50296	2.17708	2.00419	1.8127	1.0651	1.62854	3.2766	3.94175					3.17376	3.38789	3.18873	1.81119	3.1963	1.4273
2.82775	2.153	0.878532	3.0279		2.82775	2.59117	1.59874	2.39225	1.567	2.10208	2.00801	1.81437	1.12082	1.62683	3.283	4.06367					3.17978	3.39202	3.1949	1.88859	3.20251	1.31098
2.83302	2.15137	1.03167	3.03195		2.83302	2.68782	1.68853	2.39225	1.6115	2.09777	2.00925	1.8131	1.07807	1.62545	3.28935	4.01478					3.18586	3.3294	3.201	1.88611	3.2087	1.2092
2.83849	2.15154	1.03225	3.03659		2.83849	2.76431	1.8176	2.39076	1.6149	2.04422	2.00617	1.74132	1.00882	1.62774	3.29601	4.01578					3.192	3.43167	3.20705	1.88916	3.21476	1.20735
2.84395	2.15154	0.986764	3.03893		2.84395	2.82905	1.8176	2.30855	1.61677	2.12705	1.95591	1.81062	1.0119	1.63179	3.30241	4.0485					3.19798	3.42897	3.2132	1.94761	3.2208	1.14702
2.84954	2.15239	0.87932	3.04251		2.84954	2.74341	1.77103	2.30427	1.61677	1.977	1.95618	1.86017	1.0136	1.63612	3.30853	4.07179					3.20408	3.42478	3.21936	1.81638	3.22696	1.31913
2.85512	2.25165	1.00992	3.04144		2.85512	2.74341	1.65971	2.30075	1.61521	1.97658	1.95618	1.86017	0.911888	1.63612	3.31448	4.07243					3.21018	3.53242	3.22538	1.69449	3.23298	1.43885
2.86082	2.25435	1.01164	2.93135		2.86082	2.67021	1.61151	2.24879	1.55015	1.97658	2.00926	1.91391	0.911888	1.63694	3.32058	4.07186					3.21613	3.5375	3.2316	1.6204	3.23901	1.50201
2.86612	2.25519	1.01506	2.87941		2.86612	2.72058	1.70312	2.20097	1.60601	2.03779	2.01064	1.91442	0.872309	1.63971	3.32721	4.0329					3.22223	3.7256	3.23768	1.62565	3.24511	1.50691
2.87165	2.25608	0.963756	2.93113		2.87165	2.72151	1.85677	2.19958	1.60682	2.03902	2.08841	1.85923	0.795334	1.64399	3.33353	4.09288					3.2283	3.72413	3.24375	1.62371	3.25111	1.51148
2.87704	2.25579	0.963756	2.93138		2.87704	2.72494	1.93224	2.10321	1.60415	2.08312	2.00165	1.92511	0.798788	1.72686	3.33963	4.09038					3.23441	3.85822	3.24995	1.62356	3.25736	1.71124
2.88314	2.25313	1.02156	2.93138		2.88314	2.77439	1.93453	2.0371	1.60269	2.20038	2.00446	1.85455	0.796739	1.72929	3.34568	4.08988					3.24055	3.85756	3.25603	1.62039	3.26348	1.61093
2.88859	2.25212	1.02413	3.01456		2.88859	2.85832	1.93018	2.0371	1.6025	2.25091	2.00277	1.85709	0.749726	1.72892	3.35192	4.04283					3.24656	3.92863	3.26201	1.6211	3.2695	1.54235
2.89407	2.24907	1.08652	2.94625		2.89407	2.86102	1.85156	2.04049	1.59838	2.3077	1.9988	1.81901	0.711852	1.73174	3.35782	4.04256					3.25255	4.01573	3.26811	1.52399	3.27566	1.54355
2.89942	2.24907	0.931342	2.99363		2.89942	2.90783	1.85156	2.15235	1.63902	2.40627	1.99909	1.90676	0.708451	1.73174	3.36437	4.01075					3.25873	4.07854	3.2742	1.35579	3.28173	1.4019
2.90496	2.3791	0.932347	2.99503		2.90496	2.90822	1.85506	2.05984	1.6387	2.32922	2.00061	1.90676	0.710589	1.73132	3.37043	3.90768					3.26471	4.13887	3.28013	1.26741	3.2878	1.40716
2.91036	2.42474	1.01958	2.93078		2.91036	2.7852	1.85834	2.06043	1.63571	2.32922	2.00405	1.86521	0.710589	1.81109	3.37662	3.81962					3.27081	4.13636	3.28626	1.19884	3.29393	1.408
2.91606	2.36289	0.910453	2.9323		2.91606	2.7852	1.85717	2.06164	1.63557	2.33295	1.94332	1.90848	0.711469	1.75064	3.38272	3.70681					3.27696	4.25027	3.29226	1.14267	3.30008	1.57836
2.92111	2.36215	0.80119	3.11121		2.92111	2.78457	1.85592	2.06443	1.63557	2.33273	1.93987	1.8243	0.753091	1.75164	3.38903	3.58311					3.28301	4.24773	3.29838	0.990376	3.30617	1.50896
2.92621	2.36437	0.802926	3.11542		2.92621	2.78885	1.73468	2.06652	1.67701	2.25435	1.93987	1.82439	0.809897	1.70024	3.39498	3.52809					3.28915	4.34563	3.3045	1.10212	3.31235	1.6561
2.93137	2.36627	0.799391	3.11542		2.93137	2.87114	1.73281	2.02197	1.67344	2.25567	1.93697	1.8694	0.732797	1.75052	3.40158	3.41108					3.29523	4.34744	3.31048	1.15776	3.31852	1.65496
2.93671	2.41771	0.799391	3.16704		2.93671	2.8685	1.65185	2.02197	1.56622	2.26007	1.93342	1.91602	0.866884	1.75052	3.40785	3.34675					3.30128	4.42748	3.31662	1.2414	3.32452	1.44383
2.94199	2.3417	0.800213	3.10228		2.94199	2.86544	1.65185	1.9212	1.56695	2.26221	2.00833	1.97562	0.867399	1.75401	3.41425	3.30408					3.30743	4.2379	3.3228	1.24485	3.33065	1.43924
2.94739	2.3417	0.804087	3.10506		2.94739	2.86537	1.65419	1.98028	1.56533	2.31646	2.07659	1.97851	0.867399	1.95327	3.4205	3.23782					3.3136	4.15974	3.3288	1.32068	3.33675	1.43751
2.95281	2.30205	0.746863	3.10475		2.95281	2.86125	1.57305	1.97693	1.56365	2.31646	2.00411	2.02588	0.86681	1.95162	3.42678	3.11141					3.31956	4.261	3.33498	1.66494	3.34282	1.43665
2.95807	2.3675	0.860372	3.10141		2.95807	2.81392	1.5739	2.05746	1.48325	2.31393	1.91036	1.92193	0.931504	1.94929	3.43315	3.00939					3.32578	4.48058	3.34112	1.60017	3.34895	1.44099
2.96347	2.36653	0.913515	3.18551		2.96347	2.81392	1.57713	2.18981	1.53674	2.31458	1.96537	1.92059	0.861225	2.04352	3.43932	2.88749					3.33181	4.38926	3.34712	1.5965	3.35502	1.56705
2.96889	2.26734	0.969693	3.18219		2.96889	2.81416	1.5814	2.19052	1.5361	2.24175	1.96128	1.92059	0.86291	1.91071	3.44535	2.78995					3.33777	4.30935	3.35332	1.47343	3.36107	1.64914
2.97447	2.27057	0.889137	3.09587		2.97447	2.81502	1.5096	2.18751	1.44711	2.24006	1.96128	1.92314	0.865866	1.90586	3.45122	2.71724					3.34387	4.31371	3.35948	1.47236	3.36715	1.64762
2.97989	2.22504	0.889137	3.10025		2.97989	2.81158	1.50619	2.10799	1.49445	2.14687	1.81128	1.92286	0.907575	1.90586	3.4573	2.61121					3.34985	4.50321	3.36547	1.65383	3.37327	1.64961
2.98539	2.29448	0.887176	3.23825		2.98539	2.72172	1.36614	1.9713	1.49445	2.14822	1.81122	1.92157	0.90964	1.90512	3.46323	2.50787					3.35583	4.50776	3.3716	1.75535	3.37923	1.58354
2.99087	2.24728	0.823771	3.37185		2.99087	2.72215	1.36614	1.87432	1.55529	2.15112	1.92617	1.87659	0.947852	1.9035	3.46933	2.44486					3.36195	4.50433	3.37775	1.59255	3.38543	1.58674
2.99617	2.24728	0.769465	3.37185		2.99617	2.77116	1.42479	1.87316	1.68457	2.15112	1.92184	1.87788	0.947852	1.90156	3.4761	2.37449					3.3679	4.57243	3.38378	1.45227	3.39155	1.58628
3.00127	2.29156	0.685452	3.27736		3.00127	2.87181	1.47878	1.87036	1.77164	2.20625	1.91726	1.92955	0.995413	1.89886	3.4822	2.28626					3.37403	4.74156	3.38995	1.5318	3.3974	1.58732
3.00661	2.29126	0.688261	3.27498		3.00661	2.87329	1.47869	1.86708	1.88346	2.20708	1.91446	1.9281	0.935455	1.83158	3.48823	2.24612					3.38012	4.73836	3.39608	1.60593	3.40355	1.58529
3.01202	2.29103	0.685006	3.19522		3.01202	2.77068	1.56249	1.86708	1.8872	2.20591	1.8191	1.92545	0.935309	1.83487	3.49432	2.21899					3.38608	4.73733	3.40213	1.60782	3.40963	1.58137
3.01739	2.24109	0.681241	3.19627		3.01739	2.77325	1.47645	1.8649	2.02413	2.0897	1.81785	1.92154	0.812134	1.95719	3.5011	2.08448					3.3922	4.62343	3.4082	1.66452	3.41565	1.51884
3.02262	2.24348	0.550967	3.25827		3.02262	2.77325	1.40534	1.78237	1.91935	1.92308	1.81371	1.92154	0.864935	1.95719	3.50737	2.05851					3.3983	4.6251	3.41437	1.73548	3.42182	1.52291
3.02799	2.33862	0.554131	3.26213		3.02799	2.7113	1.34484	1.78137	1.95779	2.01106	1.86868	1.81847	0.828704	1.95482	3.5135	1.97685					3.40432	4.62736	3.42048	1.82656	3.42782	1.58299
3.03314	2.33633	0.740859	3.26657		3.03314	2.7112	1.23343	1.77961	1.9568	2.0079	1.92128	1.85879	0.828704	1.95485	3.51987	1.87955					3.41043	4.62782	3.4266	1.8232	3.43392	1.58438
3.03832	2.33528	0.740859	3.32355		3.03832	2.77085	1.23343	1.86401	1.9568	1.88168	1.92128	1.85873	0.828786	2.07837	3.52687	1.87901					3.41643	4.55943	3.43275	1.82765	3.44013	1.5862
3.04391	2.37713	0.689376	3.26957		3.04391	2.77426	1.13882	1.81027	1.91233	1.88069	1.97505	1.94054	0.826951	2.18761	3.5333	1.87769					3.42253	4.55511	3.4387	1.94936	3.44608	1.71191
3.04922	2.42272	0.687829	3.35329		3.04922	2.77709	1.23451	1.80915	2.00343	1.88332	2.0707	1.94243	0.827576	2.27228	3.53947	1.84236					3.42872	4.65352	3.4448	1.82622	3.45228	1.63333
3.05456	2.42603	0.62773	3.35329		3.05456	2.77883	1.2331	1.81056	2.00278	1.88332	2.07139	2.00461	0.926364	2.36175	3.54565	1.83983					3.43475	4.71767	3.4509	1.83032	3.45842	1.63182
3.06001	2.43007	0.628804	3.40672		3.06001	2.69392	1.0561	1.81056	2.04489	2.00931	2.07276	2.05028	0.926951	2.41449	3.55185	1.83915					3.44098	4.79141	3.45685	1.74802	3.4644	1.63039
3.06546	2.43007	0.62657	3.48777		3.06546	2.57887	1.00564	1.81097	2.04623	2.12269	2.17939	2.00791	0.926829	2.41449	3.55787	1.79578					3.4471	4.86468	3.46288	1.74337	3.47052	1.54236
3.07096	2.43074	0.544411	3.43033		3.07096	2.57703	1.00512	1.81126	2.04502	2.05914	2.17991	1.92986	0.925076	2.32969	3.56427	1.72669					3.45307	4.99635	3.46898	1.73923	3.47669	1.47954
3.07624	2.43264	0.480604	3.42883		3.07624	2.48173	1.00894	1.81385	2.04479	1.97087	2.18218	1.93132	0.925076	2.09277	3.57032	1.68459					3.45927	4.99464	3.4751	1.80353	3.48272	1.47657
3.08139	2.43433	0.418689	3.43052		3.08139	2.47922	1.01247	1.81533	1.97026	1.8775	2.18218	1.92819	0.928223	2.14737	3.57625	1.6842					3.4654	5.08148	3.48127	1.99948	3.48885	1.3937
3.08766	2.35013	0.422022	3.43157		3.08766	2.47922	1.01247	1.81429	1.8924	1.8803	2.10068	1.92819	1.0182	2.05047	3.58229	1.68246					3.47142	5.08218	3.48734	2.05433	3.49499	1.30673
3.09301	2.29669	0.486501	3.43598		3.09301	2.47967	1.01078	1.92776	1.89237	1.95323	2.10035	1.92567	1.08048	1.96286	3.58842	1.67998					3.47747	5.0261	3.49344	2.05775	3.50099	1.37573
3.09916	2.29552	0.393939	3.48377		3.09916	2.48065	1.00713	2.01272	1.89005	2.01981	2.04295	1.88702	1.08093	1.96517	3.59444	1.59851					3.4836	4.88582	3.49964	1.9853	3.50724	1.50939
3.10473	2.2921	0.393939	3.48377		3.10473	2.48485	1.00668	2.06479	1.78216	2.06399	2.12573	1.88428	1.07956	1.96746	3.60052	1.59602					3.48967	5.04026	3.50562	1.98685	3.51337	1.51184
3.10983	2.25096	0.394101	3.48706		3.10983	2.57933	1.10282	2.13783	1.65517	2.05991	2.05209	1.8862	1.01932	1.9645	3.60655	1.55362					3.49573	5.04038	3.51177	1.92019	3.51952	1.51108
3.11494	2.20602	0.395929	3.42008		3.11494	2.5772	1.19744	2.13783	1.65517	2.05991	1.94927	1.98213	1.0759	1.9645	3.61269	1.55285					3.50182	5.03645	3.51792	1.92321	3.52559	1.51578
3.12059	2.2071	0.391789	3.34124		3.12059	2.5727	1.26212	2.13956	1.65717	2.00799	1.95045	1.97869	1.0759	1.96939	3.61892	1.55396					3.50789	4.97321	3.52394	2.00588	3.53175	1.58971
3.12599	2.2071	0.392132	3.34396		3.12599	2.56933	1.26472	2.14225	1.65599	2.00945	1.94831	1.88899	1.07806	1.96542	3.62515	1.64876					3.51409	4.97135	3.53049	2.00907	3.53779	1.58562
3.13109	2.16519	0.49104	3.34469		3.13109	2.6189	1.26176	2.14551	1.49251	2.00531	2.02626	1.88772	1.07846	1.96175	3.6312	1.6466					3.52015	4.88334	3.5367	2.00936	3.54389	1.58006
3.13628	2.10072	0.494523	3.25982		3.13628	2.68946	1.26176	2.1425	1.48979	2.00234	2.02626	1.82843	1.20288	1.96561	3.63762	1.56607					3.52617	4.75467	3.5428	2.15274	3.55007	1.58365
3.14151	2.10404	0.567427	3.26241		3.14151	2.68946	1.16723	2.02962	1.44334	2.00439	2.02455	1.82568	1.20249	1.96595	3.64367	1.56699					3.53222	4.75181	3.54885	2.09121	3.55614	1.72986
3.14669	2.10439	0.56902	3.26484		3.14669	2.68717	1.16474	2.03385	1.44651	2.00012	1.93739	1.82568	1.3095	1.96476	3.64979	1.56489					3.5382	4.57573	3.555	2.08753	3.56224	1.73391
3.15191	1.9881	0.573106	3.26624		3.15191	2.77902	1.16277	2.0332	1.52948	1.91851	1.9355	1.78813	1.27233	1.85756	3.65604	1.53241					3.5442	4.65308	3.56114	2.015	3.56832	1.73421
3.15749	1.99188	0.573106	3.27071		3.15749	2.77555	1.233	2.0331	1.52866	1.97104	1.80137	1.73431	1.27233	1.85756	3.66232	1.56042					3.55037	4.6515	3.56719	2.01616	3.57429	1.679
3.16303	2.03725	0.66909	3.27071		3.16303	2.77569	1.12859	2.0331	1.56991	1.97128	1.80033	1.73223	1.27057	1.85762	3.66824	1.84151					3.55649	4.58841	3.57325	2.08079	3.5803	1.67843
3.16834	1.98406	0.668781	3.35038		3.16834	2.87503	1.12825	2.14386	1.56991	1.92276	1.79779	1.72996	1.27037	1.9605	3.67449	1.86378					3.56252	4.70709	3.57937	1.89737	3.58642	1.80728
3.17376	1.98406	0.669298	3.26577		3.17376	2.87573	1.02834	2.14389	1.57249	1.92276	1.79861	1.68061	1.23129	1.95848	3.68072	1.86191					3.56864	4.71166	3.58544	1.82442	3.59245	1.74668
3.17963	1.98521	0.669613	3.21473		3.17963	2.87382	1.02834	2.03494	1.57576	1.92266	1.88595	1.75455	1.10621	1.90345	3.68677	1.83327					3.57465	4.71276	3.59157	1.82018	3.59857	1.66997
3.18484	1.98382	0.724331	3.11334		3.18484	2.87765	0.965744	2.1101	1.69724	1.92168	2.00081	1.7532	1.10529	1.90113	3.69284	1.83486					3.58077	4.94892	3.59765	1.82481	3.60469	1.74372
3.19029	1.92567	0.720625	3.11262		3.19029	2.87754	0.966157	2.11377	1.70076	1.84678	1.93499	1.64225	1.17167	1.8973	3.69892	1.83645					3.58692	4.94625	3.60367	1.90462	3.61072	1.85501
3.19576	1.92515	0.721616	3.2129		3.19576	2.87754	1.04714	2.05513	1.70348	1.84596	1.93499	1.59632	1.20897	1.84159	3.70517	1.85989					3.59292	5.00246	3.60984	2.03801	3.61694	1.85909
3.20126	1.92745	0.723892	3.21545		3.20126	2.77939	1.05151	2.05539	1.84924	1.76617	1.88285	1.63395	1.20897	1.84159	3.71167	1.89561					3.599	5.00043	3.61594	1.97106	3.62307	1.86065
3.20636	1.92982	0.824991	3.27399		3.20636	2.88367	1.22984	2.05236	1.84731	1.81213	1.88394	1.69787	1.20604	1.6585	3.71766	1.96854					3.60507	4.99647	3.62195	1.78802	3.62904	1.77507
3.21153	1.97526	0.75547	3.27199		3.21153	2.88169	1.38595	2.17706	1.84502	1.81173	1.82126	1.69787	1.20631	1.66251	3.72384	1.93412					3.61107	4.85986	3.62809	1.58378	3.63514	1.55727
3.21708	1.90426	0.75547	3.20709		3.21708	2.88028	1.3852	2.17903	1.80178	1.80971	1.82355	1.75119	1.20742	1.72466	3.73034	1.9346					3.61717	5.02199	3.63412	1.58178	3.64111	1.70468
3.22258	1.84359	0.752747	3.20709		3.22258	2.82855	1.50833	2.18242	1.75987	1.81306	1.82451	1.75274	1.29345	1.72194	3.73652	1.93423					3.62322	5.02372	3.64019	1.50661	3.64729	1.70322
3.22788	1.84391	0.633584	3.20855		3.22788	2.82486	1.50833	2.18327	1.75987	1.81306	1.89071	1.87773	1.29137	1.72522	3.74266	1.93559					3.62922	5.20063	3.64632	1.50368	3.65346	1.7041
3.23316	1.84391	0.519318	3.15739		3.23316	2.7693	1.57142	2.18327	1.75824	1.9219	1.89214	1.82633	1.28932	1.85122	3.74884	1.93513					3.63532	5.19684	3.65236	1.50047	3.65951	1.80748
3.23841	1.93606	0.46103	3.10553		3.23841	2.86662	1.57038	2.18071	1.85025	1.99472	1.83642	1.82288	1.3264	1.90298	3.75511	1.93469					3.64132	5.19903	3.65847	1.43303	3.66554	1.80919
3.24378	1.93606	0.5075	3.17855		3.24378	2.91406	1.48374	2.0608	1.92139	1.9959	1.83443	1.75073	1.32411	1.90298	3.76106	1.99901					3.64747	5.32665	3.66464	1.48924	3.67164	1.81265
3.2492	1.93488	0.551281	3.17892		3.2492	2.91406	1.48382	2.12278	1.99847	2.06349	1.83443	1.75104	1.32411	1.90781	3.76737	1.99725					3.65355	5.32446	3.67069	1.48549	3.67766	1.9023
3.2545	1.9346	0.449469	3.17991		3.2545	2.9709	1.48407	2.16943	2.0016	2.06293	1.83166	1.75418	1.25049	1.81804	3.77349	1.99859					3.65955	5.32393	3.67691	1.38964	3.68387	1.90482
3.25963	1.9802	0.51717	3.09431		3.25963	2.96706	1.48346	2.16738	2.00186	2.05882	1.91791	1.8651	1.25239	1.8139	3.77969	2.00009					3.6657	5.32848	3.68297	1.38672	3.69014	1.96352
3.2648	1.91927	0.51717	3.09777		3.2648	2.91585	1.38317	2.09234	2.00183	2.05621	1.97686	1.91991	1.24918	1.71002	3.78596	2.04276					3.67182	5.32878	3.68901	1.31262	3.69614	1.88483
3.27	2.03143	0.514312	3.17172		3.27	2.91266	1.38317	2.01083	1.9368	1.94781	1.87303	1.8478	1.24784	1.71114	3.79226	2.02064					3.67779	5.32408	3.69512	1.24362	3.70216	1.88154
3.27541	2.03378	0.513352	3.17006		3.27541	2.78515	1.38473	2.00801	1.99901	1.85405	1.87288	1.8478	1.1548	1.71476	3.79829	1.99184					3.68382	5.32239	3.70117	1.3114	3.70832	1.87772
3.28118	1.92658	0.515031	3.17006		3.28118	2.73106	1.46083	2.00801	1.99901	1.85405	1.87044	1.8489	1.15476	1.71476	3.80469	2.06788					3.68996	5.31967	3.70716	1.37121	3.71441	1.77407
3.2866	1.92682	0.441903	3.1119		3.2866	2.73303	1.46088	1.91288	1.99783	1.85067	1.873	1.91924	1.1574	1.81124	3.81131	2.11825					3.69601	5.32038	3.71326	1.30476	3.72054	1.84641
3.29176	1.92682	0.445142	3.10908		3.29176	2.65115	1.46253	1.97733	1.90774	1.85129	2.03463	1.84521	1.1574	1.8105	3.81807	2.11885					3.70211	5.23384	3.71927	1.12462	3.72681	1.76101
3.297	2.01309	0.492302	3.1093		3.297	2.65115	1.4656	1.7682	1.90641	1.84806	2.10415	1.84606	1.16111	1.75991	3.82452	2.11847					3.70809	5.05846	3.72532	0.996364	3.73284	1.82951
3.30288	2.07975	0.491778	3.18659		3.30288	2.71729	1.56207	1.82721	1.98044	1.92774	2.10415	1.93515	1.19773	1.75777	3.83057	2.14284					3.71414	4.95928	3.73147	0.994493	3.73884	1.82725
3.30821	2.08072	0.491778	3.18687		3.30821	2.76176	1.51138	1.78168	1.98324	1.93013	2.05104	1.8599	1.19687	1.75608	3.83691	2.1436					3.72029	4.95396	3.73749	1.10451	3.74504	1.65738
3.31346	2.08318	0.623863	3.26403		3.31346	2.82616	1.51138	1.78062	1.98553	1.92632	1.99038	1.86023	1.19357	1.69006	3.84274	2.17061					3.72634	4.94968	3.74362	1.10406	3.75112	1.56145
3.31891	2.14326	0.62513	3.34081		3.31891	2.8224	1.61168	1.86172	1.93028	1.85654	2.06089	1.78973	1.12107	1.69141	3.84891	2.16981					3.73237	4.95291	3.74977	1.09987	3.75746	1.42066
3.32481	2.21833	0.4929	3.33939		3.32481	2.76564	1.61565	1.79782	1.92961	1.85492	2.00327	1.78923	1.21442	1.87695	3.85536	2.16846					3.73839	4.955	3.75577	1.17507	3.76359	1.41654
3.33013	2.16283	0.495132	3.33939		3.33013	2.82162	1.67228	1.79782	1.92794	1.76647	1.99896	1.78996	1.26959	1.87695	3.86141	2.10417					3.74436	4.9586	3.76192	1.17443	3.76977	1.41271
3.33545	2.23937	0.540653	3.47896		3.33545	2.82093	1.67654	1.80166	1.92794	1.76647	2.06316	1.78996	1.26959	1.87594	3.86788	2.07748					3.75037	5.10794	3.76809	1.17089	3.77582	1.41023
3.3409	2.24024	0.6227	3.4759		3.3409	2.75215	1.59591	1.72624	1.92401	1.76649	2.06651	1.85975	1.2693	1.94741	3.87424	2.07762					3.75639	5.24968	3.77412	1.16864	3.78201	1.40462
3.34728	2.24138	0.542042	3.39434		3.34728	2.69087	1.50485	1.7781	1.86065	1.72252	2.1218	1.81552	1.27013	1.89305	3.88041	2.07729					3.76251	5.14991	3.78026	1.17261	3.78809	1.39918
3.35288	2.24138	0.540972	3.44675		3.35288	2.69447	1.50344	1.78168	1.91963	1.72577	2.1951	1.87801	1.22851	1.89077	3.88686	2.0772					3.76872	5.15534	3.78651	1.26534	3.79412	1.32284
3.35848	2.19957	0.541009	3.45039		3.35848	2.69447	1.50215	1.7857	2.03777	1.72666	2.00958	1.82225	1.15872	1.89058	3.89334	2.07728					3.77469	5.33461	3.79249	1.15109	3.80024	1.43957
3.36383	2.20308	0.541009	3.51228		3.36383	2.77241	1.50179	1.79028	2.03553	1.82267	2.00958	1.82347	1.11976	1.84029	3.89946	2.07753					3.78076	5.22529	3.79864	1.20749	3.80653	1.43635
3.36933	2.20286	0.53768	3.51003		3.36933	2.77605	1.50179	1.7907	2.03715	1.82302	1.93308	1.78492	1.12212	1.90961	3.90583	2.07797					3.78692	5.23052	3.80477	1.11363	3.81251	1.43573
3.37481	2.20013	0.588314	3.51389		3.37481	2.77395	1.49838	1.7903	2.11296	1.63695	2.03034	1.78845	1.12446	1.90961	3.91243	2.13351					3.79291	5.1266	3.81082	1.11103	3.81868	1.53485
3.38055	2.19824	0.481333	3.51513		3.38055	2.69741	1.49482	1.7903	2.17613	1.63453	2.03459	1.85779	1.12446	1.9122	3.91909	2.13412					3.79901	5.20385	3.81699	1.11222	3.82486	1.61601
3.38606	2.19669	0.481648	3.51513		3.38606	2.6959	1.40881	1.6812	2.07412	1.55715	2.03791	1.8547	1.20748	1.9745	3.92573	2.10431					3.80517	5.20689	3.82314	1.25425	3.83088	1.61854
3.39118	2.19902	0.603596	3.51584		3.39118	2.69545	1.45848	1.683	2.07412	1.55945	2.13526	1.8547	1.29092	1.97495	3.93253	2.10594					3.81114	5.32177	3.82913	1.4845	3.83708	1.6208
3.39643	2.28253	0.602425	3.51684		3.39643	2.69479	1.45746	1.7529	2.0727	1.55945	2.13854	1.93359	1.29065	1.91148	3.93868	2.14709					3.81716	5.39157	3.83524	1.37065	3.84316	1.62435
3.4016	2.27931	0.602159	3.51786		3.4016	2.69618	1.45489	1.62624	1.9474	1.46232	2.2751	1.99315	1.29202	1.91411	3.94469	2.14556					3.82324	5.39371	3.84134	1.37022	3.84923	1.62767
3.40673	2.20134	0.602531	3.51578		3.40673	2.69618	1.51053	1.62421	1.9445	1.46301	2.2782	1.95225	1.33554	1.82403	3.95099	2.14502					3.82916	5.39819	3.84728	1.45489	3.85536	1.7309
3.41173	2.20134	0.659644	3.51651		3.41173	2.74251	1.45568	1.62618	1.84344	1.50771	2.22684	1.91046	1.3942	1.98812	3.95739	2.10105					3.83522	5.49341	3.85346	1.54486	3.86153	1.73559
3.4173	2.25335	0.661248	3.43153		3.4173	2.63228	1.45568	1.62834	1.8447	1.50725	2.22684	1.91194	1.44502	1.98812	3.96389	2.10037					3.84122	5.55429	3.85954	1.5492	3.86758	1.85404
3.423	2.25032	0.706792	3.42773		3.423	2.63134	1.45768	1.63269	2.0014	1.51083	2.30314	1.91225	1.44502	1.99211	3.97003	2.09831					3.84741	5.4838	3.86554	1.55359	3.87379	1.85675
3.42838	2.17531	0.706792	3.42557		3.42838	2.62697	1.45841	1.63552	2.00181	1.51103	2.3015	1.94879	1.44658	1.88277	3.97626	2.09615					3.85349	5.48145	3.87171	1.55212	3.87993	1.93018
3.43357	2.17519	0.709181	3.42557		3.43357	2.52252	1.4606	1.54057	1.96288	1.51364	2.30234	1.90409	1.44503	1.87889	3.98253	2.07042					3.85948	5.36506	3.87779	1.55063	3.88599	1.8037
3.4388	2.10702	0.706046	3.51705		3.4388	2.51993	1.46159	1.53854	1.96386	1.60111	2.29951	1.90192	1.39739	2.03502	3.98889	2.14201					3.86559	5.25955	3.88381	1.4947	3.89213	1.79948
3.4442	2.10814	0.70592	3.51461		3.4442	2.52066	1.46252	1.53854	1.96386	1.67743	2.30121	1.90192	1.24404	2.09923	3.99494	2.10481					3.87168	5.14472	3.88996	1.64266	3.89823	1.79706
3.44958	2.10527	0.705004	3.57913		3.44958	2.44904	1.45958	1.44268	1.92008	1.67743	2.22311	1.82385	1.24411	2.09998	4.00158	2.10625					3.87763	5.14896	3.89594	1.522	3.90433	1.87046
3.45492	2.04198	0.779743	3.48401		3.45492	2.45252	1.40053	1.51002	1.91723	1.67765	2.11168	1.77524	1.2447	2.03534	4.00821	2.14083					3.88376	5.15261	3.90206	1.43179	3.91048	1.9442
3.46113	2.04198	0.782142	3.3982		3.46113	2.45252	1.46009	1.51346	1.91825	1.68199	2.11607	1.77171	1.24523	2.0331	4.01439	2.14167					3.88979	4.96821	3.90818	1.34951	3.91661	1.94204
3.46655	2.0811	0.735117	3.24168		3.46655	2.53022	1.46009	1.51781	1.92103	1.75153	2.17967	1.77263	1.24346	2.0331	4.02055	2.14017					3.89586	4.97148	3.91421	1.35111	3.92268	1.94343
3.47182	1.97797	0.788651	3.23902		3.47182	2.53066	1.51631	1.58149	1.92143	1.67553	2.17761	1.77297	1.24346	1.95558	4.02673	2.20602					3.90199	4.97055	3.92039	1.47304	3.92876	1.94165
3.47713	1.91105	0.840789	3.23452		3.47713	2.60657	1.51992	1.53489	1.87246	1.67978	2.17761	1.81699	1.24308	1.95746	4.03283	2.23134					3.90803	4.96904	3.92654	1.63971	3.93493	2.03267
3.48262	1.82813	0.949834	3.23396		3.48262	2.54748	1.52107	1.53554	1.92121	1.67948	2.10192	1.8197	1.24109	1.96061	4.039	2.22926					3.91411	4.88294	3.93256	1.51829	3.94096	2.02974
3.48795	1.87974	0.949834	3.23341		3.48795	2.63167	1.41785	1.61343	1.92121	1.75412	2.09781	1.70846	1.24165	1.80133	4.04541	2.22762					3.92021	4.68143	3.93876	1.60374	3.94708	2.02985
3.49325	1.87809	0.877892	3.30022		3.49325	2.63194	1.29604	1.65985	2.04876	1.75412	2.09348	1.70883	1.24255	1.88353	4.05138	2.22393					3.92623	4.53853	3.94488	1.59836	3.95329	1.94885
3.49857	1.94711	0.801225	3.30022		3.49857	2.63419	1.30009	1.76095	2.04937	1.81969	2.0938	1.70883	1.12193	1.88112	4.05795	2.22069					3.93233	4.43037	3.95091	1.60292	3.95939	2.04086
3.50388	1.94695	0.722502	3.2985		3.50388	2.56209	1.3635	1.76095	1.9815	1.93829	2.09339	1.70624	1.12476	1.87961	4.06406	2.25406					3.93841	4.59517	3.95713	1.66736	3.96554	2.10923
3.50918	1.94807	0.719855	3.23225		3.50918	2.45829	1.36329	1.75875	2.02831	2.01054	1.96896	1.59626	1.17895	1.87961	4.07015	2.27592					3.94439	4.76718	3.96323	1.58397	3.9717	2.10645
3.5145	1.9493	0.719512	3.23653		3.5145	2.45829	1.36329	1.81599	2.02953	2.01063	1.9706	1.5967	1.17895	1.88175	4.07675	2.35305					3.95039	4.88168	3.96931	1.49991	3.97776	2.02433
3.51972	1.9493	0.715084	3.36651		3.51972	2.45781	1.36405	1.81181	2.16245	2.08046	1.9706	1.59989	1.17989	1.9859	4.08288	2.3538					3.95648	5.07538	3.97533	1.5914	3.98386	2.02549
3.525	1.94873	0.71515	3.36536		3.525	2.30799	1.46578	1.73635	2.1616	2.08069	2.03481	1.6372	1.17911	1.9866	4.08905	2.50809					3.96249	4.98211	3.98154	1.59189	3.99003	2.08117
3.53057	1.94509	0.784852	3.31521		3.53057	2.39257	1.46237	1.73452	2.161	2.15615	2.03595	1.56901	1.21873	1.99013	4.09516	3.13384					3.96858	5.08047	3.98758	1.59285	3.99601	2.08361
3.53602	1.89904	0.876802	3.31837		3.53602	2.45099	1.46097	1.7979	2.161	2.00879	1.92512	1.56627	1.1439	2.06581	4.10146	3.13392					3.97456	5.07963	3.99366	1.73256	4.00221	1.97395
3.54137	1.90236	0.878458	3.40157		3.54137	2.5114	1.45828	1.72918	2.06981	2.00807	1.99316	1.6104	1.14193	2.13209	4.10791	3.13317					3.98064	5.02111	3.99981	1.8197	4.00846	2.05094
3.54642	1.98991	0.925915	3.40157		3.54642	2.58318	1.45415	1.72511	2.07187	2.00478	1.99732	1.6104	1.18563	2.12872	4.11396	3.09557					3.98674	5.02551	4.00578	1.73631	4.01448	2.16083
3.55182	1.90011	0.925915	3.40224		3.55182	2.71995	1.40683	1.72511	2.01602	2.00478	1.99993	1.60979	1.188	2.12872	4.12008	3.05522					3.99271	5.09433	4.0119	1.63454	4.02046	2.08832
3.55728	1.96028	0.861491	3.40526		3.55728	2.80583	1.4054	1.72596	2.01548	1.86562	2.06263	1.60762	1.10072	2.03963	4.12695	2.98464					3.99886	5.09128	4.01806	1.62918	4.02665	2.08356
3.56295	1.9571	0.945463	3.50603		3.56295	2.80892	1.40784	1.72604	2.09622	1.70258	2.17957	1.53992	1.10072	2.03857	4.13331	2.98518					4.00493	5.14695	4.024	1.62918	4.0326	2.22323
3.56827	1.86117	0.94748	3.63219		3.56827	2.86834	1.40784	1.72903	2.09507	1.62536	2.17957	1.54011	1.00629	1.96191	4.1396	3.01596					4.01084	5.04211	4.03013	1.62551	4.0387	2.22644
3.57348	1.86117	1.01532	3.62882		3.57348	2.86834	1.4088	1.72882	2.01549	1.50816	2.12566	1.54252	1.00897	1.96004	4.1464	3.01522					4.01699	5.04393	4.03628	1.62925	4.04486	2.22887
3.5797	1.85813	1.01125	3.63231		3.5797	2.86648	1.40691	1.72868	1.96802	1.58116	2.06631	1.57987	1.01	2.03239	4.1526	3.01564					4.02301	5.18198	4.04221	1.55284	4.05088	2.22968
3.58495	1.85417	1.00986	3.7046		3.58495	2.86432	1.35547	1.73057	1.97018	1.52419	2.1488	1.62641	0.942016	2.09393	4.15871	3.06142					4.02918	5.18326	4.04838	1.55082	4.05705	2.15307
3.59085	1.85606	0.956335	3.70349		3.59085	2.86359	1.30795	1.73476	1.97018	1.52419	2.14593	1.62857	0.942811	2.03689	4.16495	3.06279					4.0353	5.18024	4.0544	1.39868	4.06318	2.02979
3.59669	1.90757	0.858787	3.59574		3.59669	2.86528	1.30619	1.88894	2.01713	1.71932	2.09283	1.62916	1.03109	2.03689	4.17106	3.06074					4.04131	5.29034	4.0605	1.53852	4.06921	2.02952
3.60194	1.85417	0.859622	3.52093		3.60194	2.86065	1.30853	2.0525	2.01557	1.79609	2.14441	1.6714	1.03157	1.97714	4.17815	3.02341					4.04738	5.28657	4.06663	1.63144	4.07533	2.02864
3.60744	1.85316	0.862698	3.52093		3.60744	2.69705	1.31159	2.10293	1.96535	1.86007	2.14239	1.6714	1.03157	1.9268	4.18441	2.9935					4.05351	5.29029	4.07263	1.52151	4.08148	2.08763
3.61295	1.85471	0.862698	3.51733		3.61295	2.61777	1.31149	2.10527	1.96655	1.77188	2.03588	1.673	1.03048	1.92783	4.19055	2.99358					4.0595	5.36685	4.0788	1.41956	4.08753	2.08242
3.61835	1.97125	0.864179	3.45315		3.61835	2.61548	1.31269	2.10148	2.08108	1.77314	2.16201	1.6715	1.0292	1.86541	4.19668	3.02499					4.06561	5.285	4.08493	1.3316	4.09371	2.02763
3.62354	1.97417	0.862846	3.45332		3.62354	2.61599	1.39747	2.05583	2.13336	1.77747	2.15922	1.6727	1.09535	1.86622	4.20277	3.07914					4.0717	5.28975	4.09091	1.44466	4.09985	1.87965
3.62867	1.97618	0.859576	3.45145		3.62867	2.61599	1.39747	2.05213	2.08917	1.78238	2.15922	1.6714	1.14234	1.9287	4.20925	3.03013					4.07761	5.28962	4.09698	1.56395	4.10593	1.76914
3.63389	1.97618	0.784339	3.45363		3.63389	2.61787	1.28371	2.05213	2.09013	1.78737	2.16342	1.6693	1.14005	1.92842	4.21567	3.02782					4.08371	5.29115	4.10316	1.40895	4.11203	1.70211
3.63949	2.02169	0.784465	3.40007		3.63949	2.61785	1.28443	2.05214	1.98785	1.78923	2.16132	1.6665	1.14195	1.92842	4.22182	3.05306					4.08978	5.2864	4.10921	1.41407	4.1181	1.70732
3.64512	2.02377	0.83727	3.39917		3.64512	2.56617	1.28017	2.11913	1.98785	1.72198	2.07627	1.66521	1.0892	1.92593	4.22822	3.05171					4.09586	5.28424	4.11546	1.41856	4.12413	1.80609
3.6506	2.02497	0.754248	3.39888		3.6506	2.67729	1.27831	2.18329	1.91742	1.72198	2.13508	1.66521	1.0892	1.8659	4.23432	3.0501					4.10195	5.27918	4.12161	1.41816	4.13023	1.91692
3.65607	1.94212	0.710463	3.3987		3.65607	2.6741	1.27393	2.25752	1.91944	1.72604	2.07569	1.70114	1.04787	1.87019	4.24037	3.01397					4.10796	5.28271	4.12771	1.41555	4.13643	2.00793
3.66165	2.01615	0.766708	3.3987		3.66165	2.67051	1.27193	2.2543	1.98823	1.7291	2.07841	1.703	0.978366	1.87213	4.24648	3.10468					4.11413	5.28064	4.13378	1.42009	4.14245	2.06929
3.66695	1.94532	0.768848	3.47152		3.66695	2.66643	1.31964	2.17556	1.98511	1.73323	2.08317	1.64752	1.02284	1.93506	4.25317	3.10367					4.12023	5.43629	4.13985	1.42506	4.14863	2.07177
3.67257	2.0039	0.768848	3.47525		3.67257	2.56324	1.26	2.17633	1.98583	1.73362	2.17518	1.6482	1.02351	1.93659	4.25928	3.16795					4.12626	5.43606	4.14591	1.42328	4.1547	2.13584
3.67789	2.05161	0.773105	3.47559		3.67789	2.56324	1.20736	2.10024	2.05233	1.8426	2.17518	1.64973	1.02434	1.81941	4.26568	3.14535					4.13245	5.55628	4.15208	1.42018	4.16065	1.95161
3.68322	1.96561	0.893555	3.48011		3.68322	2.60744	1.20736	2.10024	2.0141	1.83949	2.09752	1.5948	1.069	1.81647	4.27202	3.18757					4.13858	5.56082	4.15815	1.54647	4.16673	2.02227
3.68839	1.96238	0.764686	3.48456		3.68839	2.66405	1.20411	2.09814	2.0141	1.84208	2.16451	1.67656	1.06954	1.81647	4.2779	3.15071					4.14456	5.48682	4.16405	1.40697	4.17282	2.02668
3.69357	1.96238	0.819851	3.58302		3.69357	2.66833	1.20829	1.986	2.01236	1.84069	2.11276	1.67656	1.13511	1.63218	4.28442	3.14861					4.15068	5.4905	4.17027	1.40714	4.1789	2.0282
3.69874	1.96111	0.818372	3.5875		3.69874	2.7381	1.21238	1.9839	2.05064	1.84219	2.03371	1.71823	1.13511	1.63061	4.29048	3.09524					4.15685	5.5836	4.17643	1.50465	4.18505	2.0272
3.70427	1.96162	0.759007	3.59203		3.70427	2.65161	1.2954	1.98529	2.0513	1.84219	2.03548	1.65194	1.1372	1.56694	4.29708	3.09356					4.16281	5.58733	4.18238	1.64712	4.19105	2.14811
3.71027	1.96474	0.761735	3.53507		3.71027	2.65266	1.29494	1.90858	2.04924	1.84373	2.03522	1.64846	1.13973	1.51664	4.30312	3.14522					4.16883	5.45323	4.18855	1.6482	4.19708	2.15106
3.71575	1.96672	0.760213	3.53507		3.71575	2.54487	1.29228	1.85453	2.04961	1.9508	2.09127	1.65025	1.13979	1.39338	4.30932	3.10811					4.1749	5.65914	4.19462	1.64518	4.2033	2.14786
3.72147	1.96823	0.69734	3.48006		3.72147	2.68	1.13192	1.85086	2.13567	1.95214	2.09421	1.6934	1.13823	1.44544	4.31538	3.10614					4.18083	5.76395	4.2005	1.58617	4.20928	2.08779
3.72657	2.05201	0.69734	3.61374		3.72657	2.67629	1.18142	1.85333	2.08827	1.95265	2.17555	1.6939	1.09673	1.44544	4.3214	3.08288					4.1869	5.62691	4.2067	1.65394	4.21547	2.08805
3.73182	2.05228	0.698098	3.61278		3.73182	2.58441	1.18482	1.85243	2.08519	1.94869	2.17555	1.75693	1.09448	1.50869	4.32778	3.11069					4.19297	5.53746	4.21272	1.8042	4.2216	1.9477
3.73732	2.09566	0.700508	3.68892		3.73732	2.58441	1.18482	1.85243	1.98798	1.94567	2.24083	1.75602	1.09355	1.58391	4.334	3.1088					4.19907	5.5385	4.21875	1.97893	4.22757	1.94582
3.74292	2.1375	0.65669	3.64051		3.74292	2.64212	1.26996	2.01426	1.98738	1.99335	2.236	1.75602	1.09355	1.58596	4.34037	3.10661					4.20517	5.42428	4.22493	1.91186	4.23365	1.86437
3.74824	2.07139	0.573287	3.64071		3.74824	2.6414	1.35183	2.01426	1.93	1.99463	2.18507	1.69663	1.09375	1.66473	4.34627	3.13351					4.21118	5.53062	4.23098	1.91377	4.2399	1.76878
3.75355	2.07139	0.570055	3.58637		3.75355	2.6399	1.35332	2.15772	1.93	1.99463	2.18716	1.69554	1.09312	1.6693	4.3526	3.19341					4.21727	5.62625	4.23717	1.91051	4.24593	1.66249
3.75862	2.07383	0.57093	3.58403		3.75862	2.64298	1.45948	2.15807	1.9337	1.99432	2.08667	1.75781	1.09325	1.53805	4.3587	3.16772					4.22347	5.76146	4.2433	1.90845	4.25205	1.52205
3.76372	2.07441	0.698975	3.58325		3.76372	2.74725	1.46339	2.20945	1.93708	1.99523	2.08812	1.69254	1.03827	1.53637	4.36477	3.13745					4.2294	5.76212	4.24933	1.90603	4.25817	1.51693
3.7691	2.0758	0.829287	3.65627		3.7691	2.75091	1.55266	2.20794	1.85138	2.04085	1.94599	1.69227	0.946765	1.53637	4.37137	3.07147					4.23557	5.91409	4.25548	1.90247	4.2642	1.59276
3.77474	2.0769	0.875902	3.60903		3.77474	2.80877	1.55391	2.11731	1.85106	1.98141	1.87296	1.69205	0.948685	1.53747	4.3781	3.11833					4.24172	5.81815	4.2616	1.89973	4.2704	1.77477
3.78014	2.07555	0.941615	3.66349		3.78014	2.80551	1.55099	2.18791	1.75228	2.08013	1.86825	1.63751	0.882031	1.53979	4.38427	3.11647					4.24793	5.73233	4.26758	1.99211	4.27658	1.84895
3.78537	1.96934	0.939676	3.61578		3.78537	2.80147	1.55099	2.18655	1.75051	2.00106	1.86499	1.58176	0.881087	1.53726	4.3906	3.08123					4.25407	5.73561	4.27373	1.99688	4.28258	1.84363
3.79066	1.96939	0.941406	3.673		3.79066	2.79874	1.54824	2.23708	1.68924	1.94061	1.79257	1.65994	0.883782	1.60821	4.39712	3.0509					4.26018	5.73884	4.27987	1.92625	4.28873	1.84425
3.79607	1.87649	0.863148	3.673		3.79607	2.79874	1.49441	2.23708	1.68863	1.94061	1.78908	1.65994	0.883782	1.6038	4.40362	3.01279					4.26608	5.73583	4.28598	1.92547	4.29487	1.84441
3.80241	1.87269	0.863148	3.67243		3.80241	2.73209	1.42505	2.24098	1.68827	2.01786	1.78908	1.66003	0.965957	1.35987	4.4095	3.03884					4.2721	5.65604	4.29207	1.92115	4.30092	1.68494
3.80777	1.87269	0.914824	3.67249		3.80777	2.78366	1.42813	2.24528	1.69117	2.01395	1.79026	1.65762	0.968838	1.35851	4.416	3.06188					4.27802	5.73045	4.29822	1.91679	4.30708	1.54528
3.81377	1.8711	0.917395	3.66821		3.81377	2.78001	1.51175	2.39725	1.69444	1.96947	1.84651	1.65984	0.965706	1.35851	4.42212	3.03856					4.2841	5.6221	4.30425	1.82535	4.31327	1.65537
3.81919	1.77535	0.920274	3.59394		3.81919	2.86234	1.50742	2.39316	1.69444	1.9692	1.7654	1.6964	0.962755	1.29774	4.42815	3.039					4.29018	5.47572	4.31035	1.7539	4.31927	1.65949
3.82467	1.77775	0.923742	3.59099		3.82467	2.85836	1.50819	2.33185	1.69261	1.97065	1.76288	1.64331	1.01703	1.29383	4.43459	3.03919					4.29618	5.47834	4.31643	1.75477	4.32537	1.79872
3.82994	1.7795	0.927302	3.59045		3.82994	2.85379	1.50819	2.39797	1.58759	2.17611	1.76066	1.64382	0.949602	1.2919	4.44085	3.04058					4.30222	5.47674	4.3225	1.58295	4.33152	1.86857
3.83542	1.7763	0.980477	3.47046		3.83542	2.7973	1.5115	2.45869	1.5845	2.22443	1.70828	1.58175	0.948574	1.39072	4.44735	3.04101					4.30828	5.35645	4.3287	1.51269	4.33755	1.80976
3.84074	1.77949	0.982418	3.38868		3.84074	2.71755	1.51173	2.45869	1.5378	2.17659	1.71258	1.6233	0.948574	1.52403	4.45389	3.06869					4.31422	5.2346	4.3348	1.5172	4.34374	1.66217
3.84624	1.83129	0.930669	3.38868		3.84624	2.71802	1.51225	2.45832	1.53683	2.17659	1.71549	1.6233	0.94961	1.59821	4.45985	3.10838					4.32025	5.23228	4.34077	1.51371	4.34992	1.80267
3.85161	1.91564	0.869024	3.33439		3.85161	2.71802	1.38108	2.45651	1.53985	2.17987	1.56727	1.62548	1.04234	1.59542	4.4663	3.10875					4.32628	5.11682	4.34684	1.62117	4.35592	1.80552
3.85661	1.91407	0.868536	3.22626		3.85661	2.71623	1.27212	2.39632	1.61541	2.30388	1.51468	1.62814	1.04188	1.59542	4.47267	3.10726					4.33242	4.99546	4.35294	1.69056	4.36207	1.8062
3.86236	1.85586	0.868536	3.11523		3.86236	2.66387	1.27474	2.39803	1.61541	2.30218	1.51468	1.67376	1.04064	1.59409	4.47875	3.10644					4.3385	4.99053	4.3591	1.88065	4.36814	1.80586
3.86791	1.85586	0.808822	3.0598		3.86791	2.71242	1.22824	2.39874	1.61857	2.2195	1.51368	1.67599	1.04281	1.59531	4.48539	3.08242					4.3445	4.99285	4.36529	1.88148	4.37414	1.80207
3.87352	1.85702	0.807665	3.11504		3.87352	2.71137	1.23281	2.39751	1.61902	2.28021	1.51058	1.73422	1.04525	1.5962	4.49202	3.02216					4.3506	5.0772	4.37137	1.80278	4.38024	1.79804
3.87856	1.86068	0.720844	3.11396		3.87856	2.79348	1.23281	2.40156	1.66184	2.27955	1.51084	1.73292	0.990125	1.65188	4.49847	3.02307					4.35667	5.08208	4.37734	1.82011	4.38649	1.79382
3.88379	2.01889	0.820509	3.28178		3.88379	2.78998	1.23524	2.52075	1.66419	2.23058	1.50751	1.79978	0.990125	1.65676	4.50445	3.02197					4.36262	5.01622	4.38342	1.95263	4.39252	1.73733
3.88904	2.07089	0.820878	3.28569		3.88904	2.78853	1.23901	2.47378	1.6607	2.23361	1.56689	1.79978	1.07007	1.65645	4.5111	3.04319					4.36865	5.01157	4.38952	1.94833	4.39867	1.6571
3.89451	2.07106	0.683722	3.28569		3.89451	2.78829	1.30129	2.47332	1.50711	2.28479	1.7338	1.79858	1.0715	1.66137	4.51739	3.04318					4.37467	4.89468	4.39569	1.94928	4.40485	1.66188
3.90016	1.96593	0.617064	3.28632		3.90016	2.78829	1.36487	2.47134	1.57109	2.28557	1.78643	1.79764	1.07415	1.66137	4.52389	3.04277					4.38079	4.89486	4.4018	2.12835	4.41082	1.74829
3.90572	2.05021	0.614117	3.3476		3.90572	2.79003	1.3604	2.47134	1.57419	2.28557	1.7855	1.79691	1.07302	1.72003	4.52984	3.04265					4.38689	4.79269	4.40794	2.12653	4.4171	1.67762
3.91101	2.0502	0.706388	3.34704		3.91101	2.85206	1.3578	2.47136	1.67524	2.28787	1.78404	1.86211	1.12166	1.7859	4.53609	3.04293					4.39284	4.84859	4.41395	2.18413	4.42334	1.61941
3.91679	2.0502	0.708196	3.34351		3.91679	2.85054	1.41933	2.42618	1.67524	2.28593	1.78404	1.86039	1.16565	1.78974	4.54282	3.04426					4.39889	4.85266	4.42012	2.28397	4.42945	1.51733
3.92214	1.99169	0.783315	3.34414		3.92214	2.90991	1.42128	2.42613	1.75883	2.20956	1.69913	1.77401	1.10552	1.95871	4.54891	3.04585					4.40497	4.85427	4.42614	2.28316	4.43549	1.4149
3.92737	2.07272	0.875201	3.29441		3.92737	2.99893	1.42128	2.50337	1.83522	2.21312	1.64295	1.73557	1.10552	1.77033	4.55552	3.04737					4.4109	4.91648	4.43239	2.22427	4.44165	1.41767
3.93282	2.07609	0.875201	3.29061		3.93282	2.99983	1.42238	2.50597	1.83367	2.20948	1.64346	1.73588	1.10616	1.84985	4.56162	3.04773					4.41702	4.91903	4.4385	2.113	4.44764	1.42189
3.93851	2.07772	0.939935	3.28923		3.93851	2.9489	1.42526	2.55618	1.83202	2.13193	1.7477	1.73387	1.10563	1.95392	4.56814	3.02522					4.42309	4.9183	4.4445	2.23461	4.4537	1.42021
3.94359	2.07701	0.940055	3.28668		3.94359	3.02059	1.50981	2.55401	1.73605	2.08456	1.74536	1.73387	1.10442	1.95721	4.57464	2.97676					4.42934	4.91388	4.45059	2.23031	4.45994	1.34428
3.94886	2.03302	0.853829	3.28668		3.94886	3.02059	1.51358	2.49782	1.73657	2.00302	1.81448	1.69769	1.14564	1.95721	4.58072	2.94614					4.4354	4.85917	4.45677	2.01003	4.46595	1.34648
3.95448	2.03171	0.85076	3.1828		3.95448	3.02024	1.5103	2.50147	1.73857	2.00229	1.81637	1.7004	1.19404	2.09107	4.58671	2.92125					4.44142	4.8638	4.46285	2.13381	4.47199	1.48056
3.95998	2.02877	0.762896	3.17967		3.95998	3.01905	1.51485	2.50147	1.73857	2.00229	1.72286	1.70378	1.19566	2.0174	4.59329	2.96462					4.44747	4.99114	4.46899	2.27735	4.47817	1.4798
3.96539	2.02877	0.764068	3.17765		3.96539	3.01849	1.51725	2.50295	1.74154	1.89891	1.58628	1.70458	1.19927	2.01703	4.59957	2.99945					4.45357	4.99187	4.4751	2.1919	4.48422	1.47492
3.97058	2.03083	0.766252	3.12558		3.97058	3.02245	1.52169	2.59323	1.73934	1.78657	1.58628	1.70394	1.20004	1.94185	4.60592	2.9536					4.45955	4.99716	4.48112	2.1866	4.49046	1.47979
3.97614	1.95973	0.720094	3.1837		3.97614	3.09065	1.52084	2.53369	1.80333	1.72392	1.58855	1.76556	1.20004	2.00303	4.61237	2.92895					4.4656	5.06074	4.48735	2.01068	4.49661	1.71519
3.98168	1.91044	0.665832	3.1869		3.98168	3.09079	1.52084	2.42974	1.80096	1.66571	1.52438	1.88187	1.098	2.00138	4.61877	2.92757					4.47174	5.13924	4.49349	2.12026	4.50277	1.88182
3.98688	1.83559	0.665245	3.11666		3.98688	3.09049	1.52371	2.31873	1.68617	1.66457	1.42291	1.80849	1.18812	2.00138	4.62504	2.87215					4.47779	5.14314	4.49951	2.20981	4.50879	1.88508
3.99236	1.83583	0.665245	3.11922		3.99236	2.97874	1.46249	2.38354	1.68702	1.61274	1.37128	1.81	1.18766	1.84018	4.63194	2.87109					4.48392	5.21046	4.50566	2.20761	4.51487	1.88644
3.99798	1.83648	0.718675	3.11922		3.99798	3.02506	1.46242	2.3805	1.63406	1.66896	1.47467	1.89546	1.23128	1.78858	4.63784	2.82343					4.49002	5.13572	4.51182	2.11834	4.52094	1.88157
4.00371	1.8373	0.718911	3.07272		4.00371	3.02506	1.46463	2.37709	1.63379	1.66896	1.47181	1.89268	1.1853	1.68769	4.64439	2.82319					4.49597	5.20945	4.51784	2.24927	4.52699	1.87682
4.00879	1.79732	0.719334	3.07103		4.00879	3.10254	1.46401	2.37709	1.6371	1.75252	1.46757	1.89268	1.18497	1.6298	4.65076	2.79998					4.50202	5.20464	4.52399	2.25165	4.53309	1.93497
4.01418	1.80097	0.763126	2.98042		4.01418	3.04906	1.45963	2.28937	1.75343	1.75603	1.4648	1.85609	1.29391	1.62609	4.65684	2.86003					4.508	5.08958	4.53014	2.34624	4.53917	1.93319
4.01986	1.80097	0.90153	2.93032		4.01986	3.05002	1.34585	2.20322	1.75343	1.76051	1.4648	1.98739	1.29562	1.51115	4.66296	2.88783					4.51445	5.09492	4.53621	2.43962	4.54524	1.93173
4.02533	1.84223	0.897676	2.9293		4.02533	2.96755	1.41585	2.2524	1.75558	1.71516	1.46373	1.98786	1.29562	1.4313	4.66927	2.91008					4.52059	5.15104	4.54227	2.51567	4.55137	1.92821
4.03058	1.84523	0.89986	2.97666		4.03058	2.96648	1.41585	2.24928	1.81527	1.65062	1.46376	1.95171	1.29582	1.4313	4.67544	2.91139					4.52659	5.06161	4.54842	2.5197	4.55744	1.79826
4.03586	1.84255	0.840352	2.86171		4.03586	2.87702	1.52804	2.24743	1.88641	1.65145	1.4607	2.00187	1.29888	1.43316	4.68144	2.91156					4.53256	5.06183	4.55444	2.57727	4.56359	1.79836
4.04173	1.79707	0.78182	2.86171		4.04173	2.87917	1.63066	2.17367	1.88355	1.74315	1.38068	2.00391	1.30049	1.43705	4.68764	2.95993					4.53871	5.17798	4.56056	2.36965	4.56982	1.80127
4.04701	1.79858	0.702909	2.86111		4.04701	2.96059	1.50361	2.17593	1.81946	1.74029	1.32743	2.00718	1.25894	1.43652	4.69442	2.96038					4.54474	5.24494	4.56669	2.3685	4.57584	1.80619
4.05283	1.87103	0.702909	2.86286		4.05283	2.96308	1.41568	2.22015	1.82282	1.74029	1.37888	2.00863	1.20405	1.38621	4.70069	2.96111					4.55081	5.10892	4.57267	2.42713	4.58192	1.86622
4.05851	1.87086	0.701678	2.95069		4.05851	2.96308	1.36245	2.21695	1.97584	1.6935	1.29963	2.00863	1.20752	1.46089	4.70699	2.96234					4.55694	5.16663	4.57881	2.60289	4.58806	1.8647
4.06381	1.87062	0.582215	2.89341		4.06381	2.96248	1.36563	2.21623	1.97765	1.6056	1.3006	1.95189	1.27972	1.53919	4.71303	2.96009					4.56299	5.16775	4.58492	2.60672	4.59411	1.8596
4.06924	1.80691	0.642586	3.02456		4.06924	2.95845	1.45583	2.16732	1.97765	1.60263	1.29747	1.88818	1.27972	1.54212	4.71941	2.96035					4.56902	5.16897	4.59097	2.54513	4.60019	1.68428
4.07474	1.87478	0.640268	3.0917		4.07474	2.9622	1.45852	2.12257	2.06622	1.55426	1.39874	1.84129	1.27975	1.54212	4.72558	3.03878					4.57522	5.25392	4.59709	2.42661	4.60641	1.62803
4.08008	1.87478	0.577532	3.09509		4.08008	2.9584	1.46116	2.12257	1.99902	1.55189	1.40204	1.78074	1.21679	1.62449	4.73158	3.03819					4.58121	5.2589	4.60337	2.32423	4.61242	1.63061
4.08529	1.87706	0.658943	3.14357		4.08529	2.96235	1.40942	2.12236	2.04586	1.55244	1.40033	1.77905	1.26252	1.62851	4.73783	3.08619					4.58731	5.25913	4.60939	2.1605	4.61859	1.70178
4.09058	1.88086	0.660696	3.23453		4.09058	3.06008	1.40942	2.17339	2.04639	1.55392	1.40033	1.77596	1.26266	1.68785	4.74396	3.11237					4.59346	5.2039	4.61562	2.27918	4.62477	1.59439
4.09596	1.82564	0.801515	3.23453		4.09596	3.06126	1.34893	2.17252	2.09529	1.61055	1.27049	1.61324	1.20271	1.68768	4.74996	3.11016					4.59942	5.30653	4.62174	2.27429	4.63082	1.59481
4.10161	1.89653	0.803049	3.23218		4.10161	3.12088	1.34798	2.24292	2.0962	1.61055	1.26711	1.61218	1.20264	1.76932	4.75631	3.11022					4.60552	5.38997	4.62772	2.19454	4.63694	1.42169
4.10698	1.89489	0.807431	3.13939		4.10698	3.11677	1.26996	2.15724	2.05398	1.60956	1.18448	1.61356	1.20245	1.88352	4.76268	3.06145					4.61149	5.27905	4.63391	2.00809	4.64307	1.41856
4.11228	1.89334	0.807431	3.20781		4.11228	3.11677	1.26533	2.29539	2.05398	1.67755	1.09656	1.56656	1.28146	1.94101	4.76893	3.06065					4.61751	5.27771	4.63997	2.0727	4.64906	1.35571
4.11773	1.77036	0.890101	3.2732		4.11773	3.02218	1.26204	2.2993	1.98185	1.58253	1.1752	1.56656	1.28146	1.94101	4.77501	3.01782					4.62362	5.28249	4.64594	2.17982	4.65524	1.35755
4.12333	1.82961	0.783121	3.27659		4.12333	3.02093	1.26376	2.29814	1.87391	1.58307	1.2466	1.61492	1.28015	2.06223	4.78106	2.99255					4.62964	5.28544	4.65202	2.17697	4.66144	1.35238
4.12906	1.82907	0.719483	3.27383		4.12906	3.0167	1.262	2.29644	1.92003	1.65387	1.24191	1.61306	1.27951	2.11718	4.78751	3.04013					4.63577	5.28977	4.65811	2.17426	4.66744	1.35089
4.13456	1.76227	0.723539	3.27705		4.13456	3.06411	1.18415	2.21529	1.91927	1.6503	1.1585	1.61606	1.27997	2.23606	4.79374	3.0036					4.64194	5.29168	4.66409	2.16976	4.67366	1.44709
4.14001	1.76312	0.720079	3.3894		4.14001	2.98599	1.18026	2.21794	1.91858	1.57887	1.16118	1.66137	1.15376	2.23419	4.79964	2.97235					4.64789	5.29121	4.67028	2.04619	4.67981	1.4478
4.14545	1.76312	0.62948	3.3894		4.14545	2.98224	1.18026	2.16359	1.98646	1.57519	1.34144	1.70517	1.19252	2.15545	4.80636	2.97163					4.65402	5.23381	4.67631	2.0472	4.68586	1.51552
4.15063	1.76166	0.680456	3.32623		4.15063	2.97855	1.17809	2.15988	2.03293	1.57132	1.34144	1.76371	1.18991	2.15474	4.81254	2.9324					4.66032	5.23105	4.68241	2.05136	4.69198	1.51614
4.15651	1.76235	0.612234	3.32623		4.15651	2.97409	1.33056	2.15988	1.95196	1.57132	1.41652	1.76356	1.18991	2.15736	4.81854	2.89588					4.66632	5.22767	4.68856	2.1075	4.69813	1.51848
4.16205	1.63123	0.531615	3.20401		4.16205	2.97296	1.28045	2.08568	1.94814	1.51134	1.55368	1.76565	1.12095	2.15736	4.82483	2.89707					4.67236	5.22771	4.69454	1.95244	4.70419	1.52085
4.1672	1.63152	0.577573	3.20442		4.1672	2.97531	1.23084	2.08619	1.94814	1.57381	1.55641	1.7638	1.12056	2.15911	4.83126	2.95595					4.67846	5.22645	4.70068	2.08165	4.71036	1.52096
4.17253	1.71264	0.577573	3.20327		4.17253	2.97531	1.23465	2.20477	1.74074	1.6725	1.44748	1.7638	1.12243	2.15911	4.83744	2.95489					4.68449	5.23018	4.70679	2.2761	4.71651	1.5233
4.17793	1.79392	0.575718	3.14489		4.17793	2.97182	1.23567	2.20349	1.69121	1.66996	1.37574	1.76057	1.20461	2.24388	4.84366	2.99738					4.69066	5.31951	4.71286	2.27189	4.72269	1.52287
4.18326	1.79381	0.575779	3.14064		4.18326	2.85756	1.23628	2.20456	1.63369	1.66796	1.37409	1.75983	1.25968	2.45555	4.84978	2.99519					4.69676	5.31443	4.71896	2.27476	4.72874	1.52831
4.18896	1.79426	0.575193	3.13824		4.18896	2.85731	1.31109	2.24841	1.67892	1.66652	1.29873	1.80749	1.30731	2.46023	4.85618	2.95368					4.70281	5.31356	4.72511	2.13964	4.73479	1.53227
4.19406	1.79426	0.628186	3.13397		4.19406	2.93385	1.31109	2.24691	1.63927	1.59047	1.20789	1.80851	1.26839	2.58302	4.86253	2.91617					4.70909	5.42614	4.73114	2.13474	4.74081	1.64892
4.19936	1.73969	0.626598	3.08719		4.19936	2.93239	1.31019	2.24844	1.64033	1.63941	1.21037	1.80972	1.26839	2.58016	4.86861	2.91692					4.71519	5.53288	4.73734	2.05498	4.74691	1.64828
4.20503	1.68853	0.622581	3.08961		4.20503	3.03063	1.30886	2.24844	1.6393	1.64156	1.21037	1.80651	1.2693	2.58016	4.87451	2.90272					4.72121	5.35813	4.74339	2.0518	4.75311	1.64918
4.21031	1.62563	0.695414	3.08786		4.21031	3.0965	1.30976	2.29715	1.6393	1.64156	1.37953	1.80527	1.26596	2.52857	4.88071	2.90209					4.72731	5.35319	4.74944	2.04926	4.75914	1.73075
4.21561	1.62432	0.831998	3.08506		4.21561	3.09799	1.30843	2.43265	1.50894	1.55234	1.37953	1.7554	1.21056	2.52559	4.88665	2.94068					4.73346	5.20878	4.75556	2.04449	4.76524	1.72906
4.22118	1.67385	0.828485	2.92804		4.22118	2.9999	1.30516	2.48018	1.45859	1.50475	1.3811	1.75331	1.13616	2.47385	4.8931	2.96925					4.73951	5.05978	4.76169	1.98767	4.77139	1.88563
4.22696	1.72485	0.904062	2.92804		4.22696	2.9999	1.25046	2.59837	1.51034	1.50643	1.38486	1.71379	1.17563	2.42064	4.89923	2.96874					4.74561	5.05533	4.76761	1.98428	4.77744	1.77548
4.2323	1.84301	0.958237	2.99647		4.2323	2.95339	1.30822	2.59471	1.51185	1.56867	1.47567	1.64403	1.26804	2.35798	4.90535	2.96788					4.75176	5.05199	4.77376	1.9869	4.78354	1.7751
4.23771	1.84426	0.958237	2.94609		4.23771	2.95667	1.20851	2.54153	1.51139	1.57201	1.39304	1.68956	1.26935	2.36041	4.91146	2.9668					4.75789	5.20151	4.77983	1.98206	4.78976	1.862
4.24331	1.84368	1.00583	3.01149		4.24331	3.01895	1.21188	2.45609	1.57625	1.64144	1.27673	1.68956	1.26935	2.43538	4.91758	2.99403					4.76401	5.20423	4.78579	1.97966	4.79581	1.86656
4.24863	1.84368	1.08787	3.06604		4.24863	3.02029	1.21188	2.40598	1.57668	1.64234	1.27482	1.69144	1.34577	2.52012	4.92381	2.99414					4.77006	5.26383	4.79193	1.97874	4.80178	1.96463
4.25398	1.89953	1.08581	3.06246		4.25398	3.02226	1.21303	2.3113	1.6189	1.64319	1.27482	1.69478	1.34729	2.52012	4.93003	3.01635					4.77594	5.26598	4.79793	1.86376	4.80803	1.9661
4.2596	1.90298	1.08221	2.9323		4.2596	3.12558	1.15484	2.3099	1.6189	1.6449	1.35292	1.77871	1.34436	2.43426	4.9363	2.99335					4.78203	5.26254	4.80419	1.94244	4.81404	1.96983
4.26528	1.85081	1.0795	3.0562		4.26528	3.1851	1.2659	2.30596	1.61777	1.69558	1.28475	1.77624	1.23678	2.37735	4.9425	2.99135					4.78803	5.12774	4.81033	1.9472	4.82031	2.11324
4.27061	1.85164	0.950757	3.05798		4.27061	3.18169	1.26934	2.30596	1.57298	1.69558	1.16489	1.77484	1.17566	2.27146	4.94876	2.98873					4.79418	5.12789	4.81631	2.07412	4.8265	2.1151
4.2759	1.94179	0.951806	3.05798		4.2759	3.18169	1.27147	2.26164	1.57111	1.69181	1.16576	1.77576	1.27031	2.39361	4.955	2.94788					4.80024	5.13029	4.82241	2.23886	4.83263	2.19713
4.28136	1.94058	0.949525	3.05742		4.28136	3.06202	1.38178	2.25823	1.50947	1.68789	1.17003	1.89149	1.26706	2.38933	4.96126	3.03437					4.80628	5.13477	4.82856	2.24354	4.83863	2.19643
4.28678	1.93845	0.94918	3.05877		4.28678	3.06434	1.48748	2.26191	1.43035	1.68991	1.17232	1.88827	1.26706	2.38481	4.96748	3.07097					4.81236	5.13839	4.83454	2.24733	4.84473	2.28938
4.29261	1.79829	0.94918	3.05867		4.29261	3.12879	1.43886	2.38417	1.3843	1.6908	1.2829	1.88827	1.12827	2.38514	4.97355	3.04614					4.81846	5.04721	4.84073	2.2444	4.85078	2.29325
4.29833	1.85666	0.951806	3.05952		4.29833	3.12837	1.43541	2.38815	1.38578	1.69408	1.2808	1.84398	1.13053	2.38514	4.97946	3.04678					4.82449	4.95979	4.8469	2.17392	4.85698	2.28922
4.30393	1.85666	1.09954	3.06182		4.30393	3.1266	1.49592	2.34147	1.44	1.74686	1.12533	1.93008	1.13369	2.38155	4.98566	3.0462					4.83058	4.86537	4.85296	2.17145	4.86315	2.28477
4.30915	1.85982	1.10314	3.06326		4.30915	3.04853	1.49592	2.38986	1.43969	1.67673	1.12533	1.8278	1.17329	2.30038	4.99196	2.96541					4.83661	4.77987	4.85908	2.00377	4.8692	2.28252
4.31472	1.98167	1.18218	3.11328		4.31472	3.09385	1.4191	2.39148	1.37142	1.72542	0.978347	1.82633	1.13514	2.29565	4.99826	3.01881					4.84261	4.63503	4.8653	2.00713	4.8753	2.27969
4.32052	1.98026	1.18586	3.17899		4.32052	3.08966	1.55901	2.39148	1.37142	1.72542	0.977025	1.78754	1.13275	2.16621	5.00443	3.01956					4.84871	4.57359	4.8713	1.83239	4.88141	2.12999
4.32595	2.02917	1.18715	3.18082		4.32595	3.09249	1.56161	2.39498	1.37017	1.72847	0.979821	1.84288	1.12996	2.16552	5.01073	3.01921					4.85478	4.57377	4.87745	1.67524	4.8875	2.13318
4.33128	2.02919	1.11753	3.18082		4.33128	3.13873	1.55823	2.46756	1.32852	1.81622	1.08163	1.90624	1.13253	2.16917	5.01695	3.04907					4.86094	4.63805	4.88363	1.67307	4.89345	2.41993
4.33653	2.09089	1.1699	3.18092		4.33653	3.14084	1.49628	2.46856	1.37738	1.76955	1.07859	1.90401	1.13253	2.16864	5.02371	3.0489					4.86699	4.73454	4.88971	1.67689	4.89968	2.41721
4.34265	2.02534	1.16615	3.26034		4.34265	3.13919	1.49319	2.47148	1.37652	1.76826	1.07938	1.83539	1.20434	2.16864	5.03008	3.04737					4.87303	4.73962	4.89586	1.89439	4.90578	2.41893
4.34785	2.02783	1.1641	3.25651		4.34785	3.13919	1.49089	2.54128	1.41789	1.77181	1.08173	1.91326	1.12596	2.28637	5.03645	3.08821					4.8792	4.81707	4.90201	1.8951	4.91183	2.41761
4.3533	2.02783	1.16488	3.25684		4.3533	3.07191	1.41521	2.49075	1.42131	1.8552	1.0305	1.91491	1.17813	2.40359	5.04278	3.0884					4.88536	4.81499	4.908	2.09113	4.91796	2.3097
4.35867	2.13998	1.29625	3.25489		4.35867	3.06965	1.41162	2.40284	1.41805	1.85214	1.02717	1.91491	1.17958	2.39904	5.04888	3.08893					4.89138	4.81412	4.91416	2.16168	4.924	2.08779
4.36423	2.14194	1.37196	3.25524		4.36423	3.06864	1.41162	2.40284	1.34877	1.84803	1.02717	1.91389	1.29524	2.39774	5.05495	3.08997					4.8975	4.92046	4.92035	2.15659	4.93015	2.01173
4.3698	2.139	1.37196	3.34219		4.3698	3.02375	1.29874	2.40284	1.34877	1.75995	1.02668	1.80932	1.33429	2.39233	5.06118	3.08983					4.90358	4.85244	4.92633	2.15238	4.93631	2.2384
4.37545	2.07961	1.23636	3.27749		4.37545	3.02457	1.29426	2.40576	1.3492	1.76233	0.914017	1.81225	1.44039	2.30525	5.06735	3.09079					4.90961	4.85672	4.93253	2.2999	4.94243	2.23943
4.38055	2.07948	1.29523	3.21612		4.38055	3.02215	1.2918	2.46389	1.2957	1.76233	0.914685	1.81209	1.44039	2.3029	5.07342	3.13519					4.9157	4.85405	4.9387	2.30101	4.94845	2.41566
4.38578	2.07825	1.29642	3.21612		4.38578	3.02319	1.29013	2.40097	1.29661	1.76207	0.910575	1.81346	1.48615	2.3029	5.07968	3.15756					4.92173	4.85433	4.94478	2.45443	4.95456	2.4145
4.39108	2.18456	1.2981	3.15607		4.39108	3.09625	1.28981	2.39876	1.36887	1.81855	0.834856	1.88935	1.48923	2.30738	5.08607	3.13508					4.92771	4.7585	4.95085	2.28434	4.9607	2.41202
4.39638	2.18496	1.25177	3.15218		4.39638	3.09625	1.29283	2.46693	1.4171	1.94362	0.73302	1.96393	1.59797	2.3032	5.0927	3.08538					4.93378	4.76177	4.957	2.1765	4.96685	2.32043
4.40188	2.14462	1.153	3.14867		4.40188	3.09975	1.2968	2.46504	1.41823	1.94014	0.733662	1.96287	1.65131	2.24928	5.09897	3.12983					4.93981	4.70664	4.96306	2.17192	4.9731	2.32473
4.40723	2.14305	1.07453	3.05752		4.40723	3.09797	1.40155	2.4633	1.41937	1.89207	0.671236	1.96287	1.69354	2.2485	5.10517	3.12859					4.94591	4.71209	4.9692	2.27315	4.97925	2.32625
4.41235	2.14305	0.984143	3.05884		4.41235	3.10148	1.40327	2.36163	1.37131	1.81001	0.672943	2.00753	1.69192	2.25289	5.11135	3.12804					4.95196	4.7168	4.9754	2.36851	4.9852	2.32747
4.41755	2.14618	1.05145	3.06036		4.41755	3.16674	1.40295	2.29666	1.37131	1.74588	0.762172	2.00858	1.69192	2.3505	5.1176	3.18311					4.95798	4.79138	4.9814	2.37374	4.99136	2.17949
4.42327	2.19906	1.05145	3.16616		4.42327	3.16473	1.40295	2.29666	1.32736	1.74448	0.762172	2.01073	1.69455	2.24715	5.1237	3.23223					4.96406	4.79602	4.98755	2.37147	4.99738	2.10414
4.4286	2.20028	1.05161	3.16772		4.4286	3.16593	1.35122	2.12988	1.32436	1.74546	0.87303	2.09605	1.65621	2.24289	5.1301	3.22986					4.97021	4.89775	4.99371	2.2206	5.0035	2.01356
4.4342	2.20227	1.05035	3.17146		4.4342	3.16474	1.347	2.13175	1.32335	1.74546	0.875968	2.16268	1.60176	2.24289	5.13652	3.16983					4.97625	4.90097	4.99973	2.21965	5.00968	1.9445
4.4393	2.20487	1.05446	3.17146		4.4393	3.16158	1.35053	1.99335	1.40534	1.6781	0.875934	2.22297	1.5608	2.23866	5.14302	3.17007					4.9824	4.90168	5.00588	2.22454	5.01573	1.94236
4.44442	2.20312	0.991764	3.17029		4.44442	3.16158	1.35031	1.89179	1.47133	1.6824	0.707066	2.22208	1.46331	2.16424	5.14923	3.19788					4.98845	4.90351	5.01198	2.35601	5.02183	1.94168
4.44998	2.20252	1.13708	3.08253		4.44998	3.09431	1.3524	1.84061	1.47323	1.73788	0.645729	2.16944	1.51657	2.06629	5.1555	3.22988					4.99448	4.89979	5.01802	2.45527	5.02793	1.86249
4.45563	2.19928	1.19119	3.08547		4.45563	3.13799	1.3492	1.78069	1.47318	1.73401	0.642414	2.16944	1.61481	2.06621	5.16168	3.14092					5.00063	4.90228	5.02413	2.57002	5.03397	1.86418
4.46098	2.20145	1.18972	3.08565		4.46098	3.13608	1.2667	1.69167	1.56625	1.57925	0.645146	2.17141	1.53893	2.06692	5.16798	3.14047					5.0068	4.82329	5.03018	2.56761	5.04012	1.86854
4.46608	2.20145	1.24133	3.09011		4.46608	3.05881	1.26845	1.69167	1.56762	1.58065	0.696806	2.23068	1.53893	1.94351	5.17422	3.1399					5.01276	4.73203	5.03627	2.56512	5.04623	1.86631
4.47158	2.19903	1.14279	3.23446		4.47158	3.05723	1.26845	1.75889	1.5674	1.57723	0.793942	2.26705	1.54053	1.75459	5.18027	3.11461					5.01885	4.66641	5.0424	2.40822	5.05225	1.74738
4.47715	2.1163	1.14279	3.28979		4.47715	3.19447	1.27047	1.91605	1.57006	1.57723	0.705259	2.22143	1.54369	1.75459	5.1867	3.11344					5.02495	4.66886	5.04857	2.34382	5.05843	1.74266
4.4823	1.99403	1.21796	3.36547		4.4823	3.1129	1.27496	1.91979	1.65168	1.57702	0.635365	2.22106	1.49061	1.36817	5.19317	3.11314					5.03086	4.75975	5.05473	2.49516	5.0646	1.62194
4.48757	1.94033	1.21416	3.45915		4.48757	3.1128	1.39372	1.99046	1.65168	1.63674	0.635365	2.22284	1.49094	0.885701	5.19935	3.11239					5.03698	4.82301	5.06092	2.49902	5.07057	1.62363
4.4929	1.9422	1.13984	3.45915		4.4929	3.11253	1.39689	1.99183	1.74249	1.63558	0.559065	2.2265	1.54153	0.247906	5.20572	3.11227					5.043	4.88351	5.0671	2.6459	5.07673	1.62244
4.4982	2.05519	1.08304	3.45713		4.4982	3.11253	1.34894	2.0599	1.73905	1.63689	0.614172	2.33074	1.48368	-0.505535	5.21225	3.11259					5.04908	4.88016	5.07313	2.64411	5.08292	1.62436
4.50362	2.05332	0.970067	3.40706		4.50362	3.11416	1.34983	2.05858	1.73824	1.70647	0.613712	2.33074	1.43236	-1.35766	5.21832	3.11253					5.05527	4.87736	5.07918	2.64857	5.08895	1.62822
4.50912	2.00158	0.966683	3.29667		4.50912	3.26503	1.35063	2.13684	1.73829	1.64046	0.487469	2.33116	1.38168	-1.98043	5.22442	3.11076					5.0613	4.80922	5.08528	2.64767	5.09513	1.6281
4.51415	1.96334	0.96327	3.29266		4.51415	3.26459	1.35542	2.2631	1.8162	1.63695	0.48916	2.28619	1.38168	-2.75279	5.23059	3.11105					5.06747	4.81314	5.0913	2.65186	5.10133	1.63127
4.51945	1.91573	0.96606	3.21994		4.51945	3.26708	1.42996	2.26106	1.8143	1.63303	0.491471	2.24609	1.38174	-2.75279	5.23684	3.15454					5.07367	4.81575	5.0974	2.657	5.1073	1.63296
4.52485	1.91573	1.06526	3.21801		4.52485	3.31912	1.42996	2.26106	1.86418	1.63303	0.582167	2.19923	1.38211	-3.4361	5.24325	3.15164					5.07967	4.81967	5.10358	2.65982	5.11338	1.75487
4.53025	2.01085	1.06526	3.29571		4.53025	3.38853	1.48531	2.1312	1.86418	1.63044	0.583097	2.2022	1.38415	-4.13018	5.2498	3.09796					5.08577	4.81944	5.10967	2.66655	5.11963	1.75282
4.53587	1.95528	1.00112	3.41009		4.53587	3.38665	1.40242	2.05178	1.8633	1.5446	0.583097	2.20507	1.38634	-4.71623	5.25619	3.09615					5.09193	4.8179	5.11587	2.78149	5.1257	1.60237
4.54097	1.91353	1.00226	3.41009		4.54097	3.38989	1.40043	2.05469	1.86146	1.5444	0.673113	2.20602	1.43341	-5.14306	5.26229	3.09515					5.09793	4.81849	5.12202	2.78539	5.13173	1.59877
4.54625	1.91393	1.06562	3.46748		4.54625	3.38989	1.48027	2.14403	1.79127	1.54108	0.74463	2.20602	1.37368	-5.55211	5.26825	3.05145					5.10407	4.73764	5.12802	2.78414	5.13782	1.70921
4.55152	1.9145	1.06886	3.46661		4.55152	3.394	1.47814	2.14369	1.73091	1.46992	0.745217	2.20402	1.47526	-5.67645	5.27459	3.02039					5.11018	4.57687	5.13418	2.78377	5.14392	1.70442
4.55685	1.86286	1.13305	3.46251		4.55685	3.398	1.48038	2.07505	1.7301	1.46929	0.748145	2.20679	1.47526	-6.02734	5.28087	3.01897					5.11643	4.57715	5.1404	2.78768	5.15008	1.5321
4.56229	1.86223	1.13121	3.46084		4.56229	3.47135	1.47718	2.07667	1.80973	1.36434	0.814432	2.20989	1.47213	-6.02734	5.28772	2.98017					5.12252	4.57723	5.14642	2.87698	5.15627	1.47476
4.56739	1.86235	1.13115	3.36526		4.56739	3.38089	1.43	2.07787	1.76775	1.36646	0.919739	2.16798	1.47215	-6.2177	5.29389	2.94995					5.12868	4.57728	5.15253	2.87836	5.1623	1.47744
4.57257	1.86132	1.12711	3.36687		4.57257	3.38044	1.42882	2.01448	1.76644	1.30486	0.917089	2.10772	1.59885	-6.43331	5.29994	2.9497					5.1347	4.64654	5.15863	2.94681	5.16842	1.5718
4.5778	1.86132	1.12596	3.48128		4.5778	3.37742	1.42505	2.01119	1.76541	1.37201	0.966371	2.03381	1.60061	-6.65208	5.30607	2.94947					5.1409	4.58122	5.16463	3.01769	5.17449	1.65717
4.58317	1.75197	1.12328	3.48512		4.58317	3.28064	1.51978	2.01119	1.76541	1.37201	0.966371	2.03123	1.60235	-6.71387	5.31252	2.951					5.147	4.57893	5.17085	3.01627	5.1805	1.65448
4.58884	1.84834	1.12328	3.43508		4.58884	3.27736	1.51978	2.06355	1.72336	1.50091	1.06327	1.95724	1.67202	-6.94297	5.31884	2.95089					5.15298	4.50317	5.177	3.17789	5.1867	1.82466
4.59432	1.76555	1.057	3.43134		4.59432	3.18729	1.51639	2.15681	1.72069	1.50178	1.14409	1.95724	1.67452	-7.30081	5.3249	2.90974					5.15918	4.50647	5.18302	3.17408	5.19277	1.82919
4.59944	1.70755	1.1063	3.43134		4.59944	3.18729	1.56741	2.16081	1.72184	1.50018	1.14229	2.0215	1.67452	-7.63494	5.331	2.99093					5.16527	4.38496	5.1892	3.07976	5.19915	1.71476
4.60492	1.74683	0.98899	3.43426		4.60492	3.12341	1.63584	2.16229	1.80331	1.49578	1.23609	2.02379	1.56613	-7.63494	5.33727	2.98932					5.1713	4.52008	5.19532	2.99368	5.20519	1.71296
4.6103	1.74364	0.90681	3.43165		4.6103	3.12729	1.55428	2.16274	1.80662	1.42752	1.23435	2.02063	1.5651	-7.77443	5.34342	2.9893					5.1775	4.51914	5.20129	2.99266	5.21127	1.71164
4.6157	1.65763	1.01431	3.42745		4.6157	3.17395	1.55117	2.16032	1.85725	1.4292	1.16984	2.02041	1.5681	-7.99543	5.34962	2.98796					5.18363	4.66269	5.20744	3.12473	5.21729	1.71176
4.6212	1.65657	1.01464	3.36859		4.6212	3.17751	1.54749	2.15957	1.70786	1.38419	1.23918	2.0227	1.56757	-8.3127	5.356	3.01189					5.18967	4.66349	5.21354	3.12237	5.22365	1.60593
4.62665	1.65657	0.950456	3.25292		4.62665	3.17833	1.48259	2.15953	1.7103	1.38476	1.24317	2.02075	1.50246	-8.53605	5.36227	2.93971					5.19578	4.6686	5.21962	3.11962	5.22977	1.60409
4.63202	1.59278	0.950456	3.30629		4.63202	3.31571	1.38729	2.15953	1.7103	1.38752	1.39141	1.96584	1.50147	-8.76217	5.36847	2.93737					5.20183	4.81635	5.22572	3.25213	5.236	1.60351
4.63737	1.54769	0.89562	3.3795		4.63737	3.37735	1.39136	2.08268	1.70976	1.38752	1.39141	1.96681	1.50147	-8.87755	5.37442	2.93753					5.2079	4.82097	5.23195	3.13603	5.24205	1.59911
4.64259	1.59638	0.894646	3.37531		4.64259	3.37368	1.39136	2.08302	1.77657	1.38503	1.46827	1.96681	1.56847	-9.00557	5.38085	2.9373					5.21415	4.81749	5.23802	3.1369	5.24819	1.59531
4.64822	1.64169	0.893506	3.42929		4.64822	3.25195	1.39636	2.07979	1.77917	1.32326	1.46767	2.01611	1.56815	-9.00557	5.38719	2.88829					5.22025	4.66764	5.24414	3.13917	5.25429	1.50489
4.65371	1.64446	0.78462	3.43156		4.65371	3.33541	1.40145	2.12346	1.84273	1.32348	1.47098	2.0153	1.60812	-9.06787	5.39346	2.88889					5.22627	4.6666	5.25027	3.13633	5.2603	1.58574
4.65914	1.70475	0.848316	3.43156		4.65914	3.33541	1.5047	2.12433	1.88208	1.26183	1.46927	2.01316	1.5353	-9.12641	5.39979	2.92723					5.23239	4.56492	5.25622	3.13986	5.26664	1.64733
4.66437	1.70483	0.800771	3.43279		4.66437	3.33579	1.50796	2.18474	1.83519	1.25892	1.46791	2.01033	1.53379	-9.12438	5.40607	2.9255					5.23849	4.57001	5.26235	3.2776	5.27287	1.78723
4.66954	1.74472	0.803154	3.4348		4.66954	3.44327	1.50988	2.18717	1.7346	1.2552	1.58034	2.00732	1.47941	-9.12016	5.41276	2.89476					5.24457	4.69566	5.26844	3.27375	5.2789	1.78691
4.67501	1.74472	0.801401	3.43506		4.67501	3.39523	1.58385	2.27878	1.79133	1.25619	1.57967	1.9673	1.43663	-9.12302	5.41919	2.86568					5.25069	4.78186	5.27447	3.17439	5.28505	1.7905
4.68066	1.70083	0.797626	3.49756		4.68066	3.31742	1.58687	2.28129	1.79427	1.25749	1.50937	1.83035	1.43781	-9.12373	5.42562	2.92377					5.2568	4.78317	5.2806	3.095	5.29117	1.88917
4.68599	1.70434	0.797626	3.65835		4.68599	3.31363	1.58329	2.28543	1.84636	1.26094	1.50937	1.78663	1.4401	-9.11946	5.43186	2.92222					5.26277	4.84294	5.28669	3.09565	5.29719	1.76293
4.69117	1.70789	0.797606	3.6566		4.69117	3.36558	1.58329	2.2889	1.84269	1.26094	1.51275	1.78663	1.4401	-9.11946	5.43811	2.88587					5.26884	4.99043	5.29272	3.2155	5.30337	1.83181
4.69649	1.78768	0.70335	3.59098		4.69649	3.48089	1.58405	2.28798	1.84269	1.18358	1.51419	1.78416	1.44263	-9.11685	5.44462	2.91066					5.27494	4.98803	5.29885	3.21018	5.30955	1.83173
4.70174	1.78409	0.775201	3.48609		4.70174	3.48344	1.66226	2.28798	1.79261	1.18417	1.51429	1.78114	1.44391	-9.04834	5.45069	2.95441					5.28097	5.04315	5.30487	3.08266	5.31554	1.66656
4.70701	1.73445	0.775567	3.48242		4.70701	3.40451	1.73019	2.2874	1.79501	1.18444	1.5177	1.78016	1.50292	-8.81531	5.45664	2.95347					5.28709	5.14337	5.31099	3.08047	5.32167	1.66362
4.71231	1.73265	0.777974	3.48505		4.71231	3.40119	1.7283	2.20861	1.7198	1.23504	1.71147	1.78048	1.50548	-8.88687	5.46331	2.88038					5.29304	5.14285	5.3171	2.92232	5.32787	1.56217
4.71746	1.73577	0.874354	3.48505		4.71746	3.32947	1.64289	2.15494	1.72077	1.23558	1.77236	1.78011	1.50306	-8.83748	5.46989	2.91132					5.29912	5.14003	5.32309	2.91834	5.33391	1.61844
4.72282	1.73577	0.873737	3.42107		4.72282	3.32947	1.64713	2.19894	1.71729	1.28996	1.85452	1.73877	1.45832	-8.72301	5.47647	2.91096					5.30519	5.13527	5.3292	3.02849	5.34022	1.62061
4.72831	1.73686	0.821868	3.41868		4.72831	3.32534	1.6473	2.20314	1.71472	1.41459	1.85452	1.66602	1.45574	-8.49151	5.48262	2.88264					5.31125	5.13019	5.33534	3.02813	5.34631	1.6247
4.73404	1.68194	0.825709	3.41765		4.73404	3.23359	1.64435	2.12564	1.64211	1.35731	1.79578	1.66402	1.45574	-8.29797	5.48874	2.88133					5.31737	4.88666	5.34132	2.90586	5.35234	1.62054
4.73956	1.81578	0.828804	3.41949		4.73956	3.17885	1.64435	2.12471	1.64228	1.35682	1.7959	1.66402	1.37644	-8.29797	5.49499	2.88187					5.3235	4.88499	5.34739	3.03562	5.35839	1.71205
4.74551	1.81499	0.828804	3.49941		4.74551	3.10271	1.54521	2.12777	1.64198	1.50722	1.79583	1.66126	1.37564	-8.22005	5.50109	2.82139					5.3295	4.88878	5.35351	3.03084	5.36451	1.63629
4.75077	1.81613	0.828765	3.41946		4.75077	2.98482	1.54227	2.2463	1.64198	1.5107	1.64616	1.60499	1.33608	-8.01361	5.49904	2.82118					5.3356	4.88485	5.35937	3.0256	5.37057	1.55702
4.75632	1.81754	0.831125	3.41936		4.75632	2.98696	1.54257	2.2463	1.63884	1.5107	1.58407	1.6075	1.33694	-7.90938	5.50528	2.82238					5.34174	4.81183	5.36554	3.02824	5.37667	1.62895
4.76151	1.72324	0.830949	3.35882		4.76151	2.98608	1.54559	2.31577	1.63735	1.5807	1.58267	1.55469	1.2983	-7.67029	5.51152	2.8734					5.3477	4.81039	5.37156	3.02654	5.38274	1.79947
4.76676	1.72324	0.836006	3.30836		4.76676	3.03401	1.55026	2.31555	1.64045	1.58383	1.58464	1.55672	1.2376	-7.58211	5.51776	2.83801					5.35384	4.74297	5.37777	3.02284	5.38884	1.80055
4.77261	1.72327	0.940198	3.30425		4.77261	3.03208	1.55305	2.31744	1.75576	1.58402	1.58932	1.5561	1.23766	-7.39849	5.524	2.83556					5.35992	4.73929	5.38391	2.88012	5.39502	1.65367
4.77787	1.67838	0.942827	3.30324		4.77787	3.03208	1.55427	2.26133	1.70549	1.58644	1.72052	1.50452	1.23766	-7.21187	5.53024	2.83269					5.36585	4.80634	5.38996	2.99007	5.40116	1.65644
4.78331	1.63805	0.940039	3.30324		4.78331	3.03391	1.55421	2.26435	1.70227	1.66088	1.72052	1.50313	1.40113	-7.21187	5.53648	2.83108					5.37202	4.71875	5.39609	2.87061	5.40716	1.82956
4.78872	1.69431	1.00616	3.30391		4.78872	2.97244	1.55237	2.1977	1.60317	1.66022	1.71951	1.50313	1.40272	-7.08219	5.54271	2.87239					5.378	4.77406	5.40224	2.72923	5.41337	1.90103
4.79457	1.69146	0.909675	3.23661		4.79457	2.9756	1.48513	2.08457	1.60327	1.61266	1.71505	1.50138	1.49236	-6.88484	5.54895	2.91248					5.3841	4.77693	5.40821	2.72405	5.41954	1.8966
4.79986	1.69051	0.913247	3.14563		4.79986	3.13143	1.54986	2.08408	1.60327	1.61266	1.71133	1.43309	1.49562	-6.69815	5.55519	2.95606					5.39031	4.83485	5.41437	2.72538	5.42554	1.89457
4.80584	1.68752	0.91709	3.14617		4.80584	3.23761	1.54648	2.08493	1.60282	1.52993	1.80982	1.43323	1.49519	-6.39242	5.56143	2.98487					5.39634	4.83385	5.42056	2.61051	5.43171	1.8925
4.81131	1.53992	0.920347	3.14439		4.81131	3.16562	1.5457	2.08627	1.60038	1.44391	1.88314	1.47404	1.49343	-6.25457	5.56767	3.02729					5.40246	4.83308	5.42657	2.60799	5.43789	1.98315
4.81676	1.53992	0.923521	3.14382		4.81676	3.10971	1.54113	2.08428	1.60071	1.44377	1.88662	1.4756	1.40443	-6.08516	5.57391	3.02563					5.40861	4.83034	5.43272	2.53291	5.44396	1.98742
4.82216	1.53902	0.923521	3.14521		4.82216	3.10971	1.44112	2.08428	1.64486	1.44586	1.76489	1.47509	1.40443	-5.93392	5.58015	3.02316					5.41459	4.83013	5.43879	2.59346	5.45012	2.07675
4.82749	1.54266	0.928217	3.14359		4.82749	3.1069	1.44112	2.02942	1.64581	1.44458	1.76489	1.47532	1.31989	-5.93392	5.58639	3.02053					5.42071	4.97007	5.44484	2.59027	5.45637	1.9163
4.83266	1.64661	1.00636	3.08941		4.83266	3.10244	1.43836	2.0794	1.64893	1.44573	1.76421	1.47588	1.17549	-5.7566	5.59263	2.97323					5.42679	5.08838	5.45099	2.59521	5.46246	1.91776
4.83796	1.64869	1.00291	3.09206		4.83796	2.92573	1.43837	2.1316	1.58219	1.40155	1.64497	1.5227	1.256	-5.54704	5.59887	2.93262					5.43276	5.08524	5.45712	2.76812	5.46839	1.8337
4.84434	1.64786	0.862555	3.09324		4.84434	2.92427	1.44125	2.13568	1.58391	1.40289	1.64593	1.61054	1.33028	-5.36164	5.60511	2.9888					5.43884	5.02973	5.46311	2.83931	5.47457	1.83433
4.84991	1.59811	0.795397	3.09324		4.84991	2.92137	1.443	2.20022	1.58391	1.40289	1.65066	1.61054	1.33325	-5.25923	5.61135	3.01231					5.44491	5.10525	5.46926	2.83952	5.48061	1.83839
4.85546	1.65587	0.794702	3.0947		4.85546	3.00666	1.44547	2.26514	1.5852	1.46767	1.74241	1.71944	1.40013	-5.13882	5.61758	3.05599					5.45089	5.18915	5.47539	2.84391	5.48679	2.00131
4.86079	1.72609	0.743663	3.09168		4.86079	3.00843	1.44411	2.26656	1.58473	1.57323	1.74097	1.80481	1.4611	-4.95702	5.62382	3.02458					5.45702	5.27644	5.48136	3.05368	5.49299	2.00233
4.86613	1.72552	0.821531	2.94563		4.86613	3.01267	1.44331	2.26533	1.58611	1.63605	1.82924	1.84837	1.4611	-4.83131	5.63006	3.02275					5.46301	5.28153	5.48752	3.05178	5.49907	1.90115
4.87124	1.72552	0.825226	2.94211		4.87124	2.94182	1.51984	2.26534	1.58303	1.63889	1.94047	1.80311	1.50193	-4.83131	5.6363	3.02155					5.46912	5.18066	5.49366	3.04722	5.50516	1.90375
4.87639	1.77548	0.826421	2.94096		4.87639	2.83881	1.51872	2.26167	1.58331	1.77223	1.94047	1.85528	1.54924	-4.68128	5.64254	2.99397					5.47536	5.32551	5.49974	3.04519	5.51128	1.90795
4.88179	1.72655	0.917837	2.78367		4.88179	2.77835	1.52241	2.15955	1.65638	1.76813	1.88668	1.85757	1.66547	-4.42153	5.64878	2.99333					5.48134	5.32181	5.50591	3.26986	5.51741	1.9052
4.88751	1.77409	0.917837	2.7815		4.88751	2.77862	1.52241	2.15955	1.70574	1.76813	2.02533	1.86093	1.57521	-4.31725	5.65502	2.95007					5.48741	5.23812	5.51204	3.13112	5.52353	1.90822
4.89289	1.83866	0.920861	2.78513		4.89289	2.77862	1.73783	2.24986	1.70614	1.66015	2.02366	1.90837	1.57362	-4.2037	5.66126	2.98243					5.49347	5.24105	5.51801	3.12802	5.52969	1.71707
4.89811	1.83518	0.920455	2.78713		4.89811	2.77898	1.7366	2.24984	1.7091	1.6578	2.02493	1.90837	1.57298	-4.01626	5.6675	3.02716					5.49942	5.33572	5.52416	3.0304	5.53589	1.72249
4.90329	1.75954	0.856052	2.7895		4.90329	2.72518	1.7355	2.25221	1.78279	1.65936	1.96555	1.95525	1.57422	-3.7311	5.67374	3.02686					5.50559	5.33936	5.53034	3.02759	5.54178	1.72629
4.90874	1.82756	0.854296	2.93974		4.90874	2.81705	1.82197	2.2535	1.78578	1.76274	1.85139	2.01247	1.57422	-3.67248	5.67998	2.94837					5.51169	5.28055	5.53644	3.02499	5.54788	1.7318
4.91434	1.82756	0.853746	2.93974		4.91434	2.82068	1.82011	2.25222	1.78578	1.82505	1.76494	2.01391	1.53723	-3.67248	5.68622	2.94749					5.51756	5.28355	5.54258	2.88352	5.55391	1.73093
4.91964	1.87402	0.908708	2.93853		4.91964	2.74323	1.91592	2.20406	1.78875	1.95323	1.76377	2.01216	1.49985	-3.54595	5.69245	2.94788					5.52372	5.28592	5.54868	3.008	5.56004	1.73452
4.92483	1.87088	0.904623	3.01246		4.92483	2.74045	1.91839	2.20233	1.78788	1.99853	1.76377	1.96543	1.50076	-3.48096	5.69869	2.94705					5.52971	5.28973	5.55474	3.00995	5.56621	1.65494
4.93009	1.86696	0.904623	3.00914		4.93009	2.84131	1.8667	2.20611	1.79009	1.9947	1.88235	1.96726	1.42781	-3.25144	5.70493	2.91935					5.53581	5.35382	5.56091	3.213	5.57234	1.65187
4.93556	1.78983	0.813058	2.93579		4.93556	2.91012	1.8667	2.20692	1.79428	1.99085	1.71078	1.96511	1.47945	-3.13912	5.71117	2.9169					5.54197	5.43635	5.56704	3.04143	5.57841	1.76104
4.94146	1.79324	0.702859	2.93231		4.94146	2.91012	1.81585	2.20692	1.79511	1.99085	1.78136	1.92522	1.44269	-3.13468	5.71741	2.86749					5.54792	5.3663	5.57319	2.87748	5.58454	1.76215
4.94668	1.86998	0.839941	2.86839		4.94668	2.9068	1.76743	2.12305	1.79686	1.9926	1.77942	1.92522	1.44269	-2.94842	5.72365	2.89583					5.55412	5.37077	5.57936	2.87877	5.59064	1.65129
4.95209	1.87124	0.764721	2.81306		4.95209	2.84161	1.68314	2.11944	1.79832	1.93762	1.77625	1.80896	1.37856	-2.83024	5.72989	2.8672					5.56021	5.37306	5.58543	2.87971	5.59666	1.74654
4.95783	1.87124	0.764654	2.81538		4.95783	2.8412	1.68368	2.19513	1.79946	1.93947	1.77632	1.8067	1.51753	-2.83024	5.73613	2.83978					5.56626	5.37709	5.59134	2.97834	5.60284	1.91799
4.96298	1.92625	0.762627	2.88266		4.96298	2.84303	1.68635	2.04232	1.71192	2.01294	1.7747	1.74248	1.55712	-2.68045	5.74237	2.83863					5.57236	5.37301	5.59741	3.04987	5.60884	1.91394
4.96856	1.98497	0.759718	2.88266		4.96856	2.70348	1.68506	2.09303	1.71342	2.08254	1.69749	1.74483	1.55852	-2.55446	5.74861	2.83887					5.57848	5.37692	5.60341	3.17659	5.61496	1.91811
4.97396	1.90178	0.761182	2.88689		4.97396	2.70317	1.48977	2.0902	1.71342	2.14465	1.69749	1.79158	1.49673	-2.47618	5.75485	2.86235					5.58454	5.44399	5.60948	3.17314	5.62109	1.92192
4.97941	1.89995	0.759562	2.94692		4.97941	2.64562	1.43303	2.09421	1.71637	2.1417	1.70207	1.79324	1.57335	-2.41795	5.76109	2.86204					5.59074	5.44604	5.61568	3.04597	5.62709	1.92719
4.98471	1.95519	0.652008	2.95073		4.98471	2.64616	1.43302	2.2423	1.71949	2.14162	1.79522	1.74399	1.49051	-2.36544	5.76732	2.88807					5.59686	5.44783	5.62174	3.16986	5.63316	1.92931
4.98991	1.95181	0.647927	2.94983		4.98991	2.72663	1.43749	2.24223	1.7218	2.14162	1.79557	1.74353	1.44844	-2.25974	5.77356	2.88549					5.60286	5.4483	5.62778	3.17207	5.63934	1.92644
4.99509	1.95217	0.571205	2.90021		4.99509	2.73027	1.56488	2.29254	1.72169	2.26671	1.79894	1.74353	1.44844	-2.14189	5.7798	2.88572					5.60908	5.44432	5.63388	3.1711	5.64544	1.84393
5.00051	1.95278	0.571205	2.8985		5.00051	2.73299	1.56488	2.29236	1.66653	2.26324	1.79631	1.74583	1.44812	-2.14189	5.78604	2.92678					5.61514	5.32157	5.63984	3.02789	5.65163	1.84582
5.00635	2.03494	0.575103	2.89516		5.00635	2.73401	1.56098	2.29192	1.70718	2.15939	1.79525	1.70729	1.40523	-2.07934	5.79228	2.92467					5.62118	5.31671	5.64596	3.03241	5.65774	1.85017
5.01168	2.03494	0.632137	2.8979		5.01168	2.73401	1.56352	2.29192	1.65881	2.09207	1.79305	1.70921	1.40656	-1.97138	5.79852	2.88549					5.62726	5.31647	5.65199	3.02766	5.66381	1.85059
5.0173	1.97688	0.573387	3.0137		5.0173	2.67209	1.56653	2.19744	1.65563	2.09017	1.79305	1.76171	1.35879	-1.85143	5.80476	2.91514					5.63329	5.38375	5.65794	3.02477	5.66996	1.73169
5.02268	1.93289	0.570139	3.0137		5.02268	2.60361	1.6557	2.12251	1.65563	2.04237	1.79604	1.75912	1.41486	-1.79536	5.811	2.91516					5.63931	5.38569	5.66409	3.0218	5.67611	1.73
5.02801	1.93066	0.492527	3.01108		5.02801	2.71355	1.74546	2.02935	1.65719	2.04194	1.79761	1.75871	1.36559	-1.79848	5.81724	2.9151					5.64536	5.38489	5.67016	3.0253	5.68208	1.60999
5.03341	1.88928	0.490706	3.07343		5.03341	2.71152	1.68824	1.90777	1.65803	2.04386	1.85652	1.82898	1.36559	-1.65975	5.82348	2.95184					5.65138	5.22816	5.67628	3.11683	5.68821	1.60574
5.03908	1.84644	0.491171	3.12072		5.03908	2.70702	1.78344	1.91163	1.76143	2.04386	1.98785	1.82796	1.36679	-1.51725	5.82972	2.92005					5.65751	5.34895	5.68243	3.11727	5.69431	1.72313
5.04448	1.80496	0.494622	3.03753		5.04448	2.6406	1.78181	1.98901	1.81548	2.04357	1.93104	1.82877	1.33041	-1.37926	5.83595	2.9183					5.66364	5.44393	5.68848	3.11315	5.7003	1.72728
5.05008	1.75971	0.494622	3.03821		5.05008	2.64038	1.78181	1.9868	1.81458	2.04214	1.93496	1.82877	1.37603	-1.37926	5.84219	2.91914					5.66971	5.44543	5.69455	3.21059	5.70656	1.72429
5.0554	1.79865	0.62583	3.09256		5.0554	2.64038	1.71325	1.88044	1.81521	1.96185	1.93902	1.82731	1.37838	-1.31969	5.84843	2.98279					5.67588	5.44774	5.70075	3.27825	5.71271	1.58933
5.0607	1.79739	0.57192	3.08999		5.0607	2.64205	1.71126	1.88445	1.72364	1.91272	2.11557	1.82386	1.428	-1.21349	5.85467	2.98251					5.68198	5.50592	5.70675	3.27571	5.71875	1.72982
5.06596	1.79761	0.617718	3.09247		5.06596	2.63957	1.71097	1.88445	1.85766	1.91257	2.11901	1.78716	1.4275	-1.03428	5.86091	2.94956					5.68799	5.5076	5.71288	3.27546	5.72493	1.91743
5.07133	1.80105	0.618581	3.09323		5.07133	2.64285	1.63285	1.88862	1.85766	1.91141	2.1149	1.72645	1.46414	-0.873205	5.86715	2.97308					5.69411	5.40993	5.719	3.20317	5.731	2.01945
5.0766	1.84324	0.614375	3.09323		5.0766	2.53878	1.63262	1.99722	1.77866	1.80065	2.1149	1.66341	1.46414	-0.698263	5.87339	3.01577					5.70023	5.41298	5.725	3.20391	5.73703	2.17681
5.08195	1.84521	0.613561	3.16533		5.08195	2.39123	1.51218	2.14583	1.78107	1.8787	2.1106	1.66081	1.46298	-0.537511	5.87963	3.01616					5.70628	5.52091	5.73116	3.06723	5.7432	2.17376
5.0876	1.84521	0.70709	3.16641		5.0876	2.50625	1.51267	2.14824	1.78443	1.80104	1.98384	1.65832	1.51884	-0.32921	5.88587	3.01501					5.71234	5.52624	5.73728	2.9687	5.74933	2.24951
5.09338	1.84407	0.709877	3.22004		5.09338	2.58501	1.51374	2.15076	1.78828	1.80187	1.85004	1.58213	1.59055	-0.32921	5.89211	3.01276					5.71846	5.523	5.74335	3.07573	5.75545	2.35871
5.09878	1.84738	0.768827	3.22133		5.09878	2.58476	1.51374	2.15406	1.83043	1.80187	1.94974	1.58213	1.59124	-0.227552	5.89835	3.04609					5.72448	5.52307	5.74951	3.13806	5.76165	2.48063
5.1044	1.84842	0.771501	3.29678		5.1044	2.58798	1.46105	2.07769	1.82771	1.80005	1.87571	1.58227	1.59214	-0.226625	5.90459	3.0222					5.73056	5.52093	5.75568	3.14277	5.76783	2.56504
5.10978	1.90584	0.771501	3.2932		5.10978	2.58798	1.36519	2.08065	1.76882	1.89926	1.87301	1.64159	1.53861	-0.228574	5.91082	3.02113					5.73655	5.43962	5.76171	3.21498	5.77388	2.68044
5.11516	1.90715	0.774807	3.29146		5.11516	2.66215	1.28851	2.08068	1.76882	1.97422	1.81744	1.63835	1.54112	-0.228408	5.91706	2.94806					5.74266	5.22245	5.76781	3.28683	5.77996	2.56119
5.12041	1.90546	0.776749	3.29081		5.12041	2.73418	1.28537	2.02246	1.72077	2.02975	1.81645	1.58118	1.60166	-0.101907	5.9233	2.92513					5.74913	5.22317	5.77391	3.19474	5.78616	2.78417
5.12605	1.84995	0.776077	3.29275		5.12605	2.64862	1.22801	2.02614	1.65801	2.02806	1.75818	1.58279	1.60166	0.109059	5.92954	2.92399					5.75518	5.16055	5.77993	3.25738	5.79215	2.78304
5.1313	1.94892	0.700122	3.35657		5.1313	2.64521	1.22978	2.02549	1.73154	2.08821	1.75818	1.58607	1.64687	0.245328	5.93578	2.89509					5.7612	5.15669	5.78606	3.36573	5.79835	2.78128
5.13645	2.04795	0.698668	3.35657		5.13645	2.70323	1.22779	2.02332	1.73304	2.03313	1.76144	1.66499	1.64439	0.245328	5.94202	2.96295					5.76731	5.06894	5.79218	3.3673	5.80455	2.78359
5.14181	2.04795	0.769498	3.35284		5.14181	2.76415	1.22685	2.02332	1.78753	2.03238	1.75999	1.66567	1.56398	0.356946	5.94826	2.93067					5.7735	5.06953	5.79816	3.37107	5.81053	2.98937
5.14746	2.10471	0.837656	3.35668		5.14746	2.81761	1.22924	1.97397	1.78546	2.03238	1.67607	1.61371	1.50513	0.391989	5.9545	2.92896					5.7795	4.95746	5.80428	3.37413	5.81665	2.98566
5.1531	2.05699	0.840066	3.44724		5.1531	2.94297	1.29574	1.84433	1.78621	1.97776	1.75216	1.61371	1.50198	0.393984	5.96074	2.89151					5.78563	4.95646	5.81033	3.3792	5.82291	2.9848
5.15835	1.94827	0.837022	3.44803		5.15835	2.89744	1.29574	1.84403	1.78609	1.97499	1.74917	1.53553	1.49871	0.393984	5.96698	2.89235					5.79181	4.95162	5.81638	3.4745	5.82908	2.98476
5.16368	1.90752	0.83824	3.53702		5.16368	2.89744	1.18707	1.84491	1.78644	1.97593	1.63176	1.49364	1.4622	0.394654	5.97322	2.85369					5.79781	4.94617	5.82255	3.47013	5.83518	3.19116
5.1692	1.90702	0.83824	3.53466		5.1692	2.89861	1.02925	1.84636	1.78644	1.97573	1.7269	1.43881	1.4622	0.338681	5.97946	2.85335					5.80396	4.85202	5.82865	3.59682	5.84138	3.11425
5.17458	1.90807	0.840108	3.53489		5.17458	2.8995	0.975281	1.84519	1.78587	1.84706	1.59082	1.37094	1.35998	0.280052	5.98569	2.8211					5.80998	4.85426	5.83468	3.59935	5.84753	3.00339
5.1796	1.91071	0.843446	3.5362		5.1796	2.89659	0.888992	1.76183	1.60503	1.84283	1.59078	1.47081	1.35931	0.27856	5.99193	2.81991					5.81588	4.98024	5.84083	3.59782	5.85348	3.06628
5.1848	1.98304	0.847221	3.5362		5.1848	2.85173	0.893268	1.76558	1.24331	1.78657	1.39609	1.38825	1.35576	0.274022	5.99817	2.8176					5.822	4.90459	5.8469	3.42309	5.85965	3.06683
5.19017	1.92248	0.848044	3.53917		5.19017	2.7827	0.947979	1.87648	0.835996	1.84436	1.39609	1.38514	1.30454	0.166833	6.00441	2.81626					5.82803	4.83844	5.85291	3.27723	5.86572	3.06985
5.19543	2.0344	0.849236	3.53979		5.19543	2.83576	1.03515	1.95337	0.2177	1.84436	1.27432	1.38514	1.30456	0.163164	6.01065	2.81502					5.8342	4.8346	5.85896	3.2728	5.87187	3.15752
5.20077	2.03105	0.849529	3.53954		5.20077	2.83972	1.03798	1.94921	-0.327104	1.84299	1.4242	1.38619	1.26017	0.163164	6.01689	2.85616					5.84036	4.83503	5.86498	3.26906	5.87803	3.26595
5.20613	2.03105	0.849683	3.5389		5.20613	2.83591	1.04076	1.94921	-0.94448	1.84269	1.42337	1.38829	1.30766	0.161132	6.02313	2.85324					5.84641	4.83549	5.87117	3.27134	5.88417	3.26185
5.21122	2.12988	0.84986	3.53858		5.21122	2.83591	1.04076	1.90032	-1.44979	1.84149	1.42748	1.38828	1.30766	0.0881071	6.02937	2.8541					5.85251	4.83416	5.87723	3.27098	5.89018	3.25641
5.2166	2.2031	0.692705	3.54085		5.2166	2.7287	1.12305	1.85447	-1.44979	1.77984	1.47905	1.33269	1.30718	0.160861	6.03561	2.85479					5.8587	4.98304	5.88327	3.16511	5.8964	3.11483
5.22282	2.28368	0.584924	3.47721		5.22282	2.72582	1.00374	1.85761	-1.86872	1.7781	1.48152	1.37009	1.24657	0.160792	6.04185	2.85367					5.8647	4.98696	5.8894	3.16967	5.90255	3.1106
5.22788	2.28708	0.584924	3.47957		5.22788	2.77888	0.738409	1.85686	-2.13627	1.77483	1.39942	1.27379	1.33036	0.162618	6.04809	2.79608					5.87083	4.99018	5.8955	3.10229	5.90863	3.05575
5.2331	2.29086	0.369409	3.54375		5.2331	2.77474	0.630418	1.85639	-2.42056	1.77623	1.3154	1.23106	1.33314	0.167206	6.05433	2.79604					5.87698	4.97804	5.9015	3.22845	5.91482	3.05065
5.23855	2.33471	0.156804	3.54375		5.23855	2.71968	0.520943	1.85517	-2.75919	1.77738	1.31631	1.23337	1.41264	0.265427	6.06056	2.83389					5.88293	5.09076	5.90757	3.22624	5.92097	3.17227
5.2441	2.28065	-0.0568379	3.5429		5.2441	2.72308	0.272727	1.79906	-2.98953	1.88096	1.31648	1.17303	1.41603	0.265427	6.0668	2.83447					5.88903	4.8457	5.91365	3.22493	5.92703	3.26262
5.24952	2.32439	-0.376935	3.49313		5.24952	2.86303	-0.0671268	1.80012	-3.15989	1.88096	1.31648	1.17303	1.41603	0.209447	6.07304	2.86551					5.89516	4.84892	5.91972	3.3206	5.93313	3.26261
5.25478	2.32439	-0.682651	3.49579		5.25478	2.86303	-0.1889	1.80012	-3.33858	1.9674	1.31799	1.17106	1.46289	0.210276	6.07928	2.86321					5.9012	4.84569	5.92583	3.19968	5.93932	3.15035
5.25992	2.32355	-0.976541	3.62213		5.25992	2.91866	-0.1889	1.72553	-3.45519	1.96493	1.32224	1.05092	1.4216	0.159293	6.08552	2.88543					5.90745	4.67865	5.93183	3.19668	5.9453	3.14796
5.26522	2.26568	-1.11498	3.62056		5.26522	2.99422	-0.329577	1.6624	-3.45519	1.96627	1.15675	1.04945	1.32131	0.155933	6.09176	2.92582					5.9135	4.67717	5.93797	3.19488	5.95145	3.14672
5.27095	2.34004	-1.30959	3.62269		5.27095	2.85445	-0.540043	1.6639	-3.52739	2.04386	1.23644	0.842662	1.22895	0.155883	6.098	2.89771					5.91957	4.67415	5.94415	3.07035	5.95752	3.08571
5.27627	2.26488	-1.44516	3.62552		5.27627	2.92363	-0.792848	1.73529	-3.59082	2.04807	1.23819	0.889008	1.22977	0.285958	6.10424	2.89873					5.92577	4.67063	5.95012	3.23366	5.96353	2.96636
5.2815	2.17147	-1.44516	3.52032		5.2815	2.989	-1.00521	1.73193	-3.72496	1.94492	1.24042	0.84381	1.22747	0.424567	6.11048	2.92053					5.93188	4.6708	5.95627	3.36646	5.96972	2.96716
5.2867	2.06969	-1.44581	3.52344		5.2867	2.99249	-1.09408	1.7324	-3.87927	1.94887	1.23687	0.711514	1.27533	0.332096	6.11672	2.95148					5.9379	4.67313	5.96243	3.36564	5.97585	2.97088
5.29193	2.07296	-1.59373	3.41738		5.29193	2.99223	-1.28331	1.72925	-3.88176	1.94887	1.23439	0.535833	1.20855	0.331142	6.12296	2.94967					5.94407	4.80377	5.96845	3.4211	5.98187	2.83107
5.29773	2.07254	-1.59607	3.41738		5.29773	2.99067	-1.34337	1.72592	-3.88052	2.0594	1.23061	0.326487	1.20855	0.331142	6.1292	2.9715					5.95013	4.80418	5.97462	3.47883	5.98807	2.82579
5.30308	2.06954	-1.59584	3.13297		5.30308	2.98753	-1.54022	1.5407	-3.88347	2.06339	1.23255	0.326487	1.17288	0.208753	6.13543	2.9705					5.95615	4.74431	5.98075	3.56628	5.9942	2.61288
5.30825	1.97645	-1.70709	2.60525		5.30825	2.98753	-1.66572	1.46614	-3.83125	1.98724	1.23255	0.264042	1.23945	0.0945784	6.14167	2.99462					5.96228	4.65944	5.9868	3.47963	6.00022	2.60982
5.31345	1.97645	-1.70649	1.84172		5.31345	2.98702	-1.85956	1.54208	-3.83183	1.99034	1.38772	0.261754	1.23752	0.202031	6.14791	2.99297					5.9684	4.65408	5.99293	3.47629	6.00638	2.61342
5.31873	1.97687	-1.70948	1.10734		5.31873	2.98371	-2.04565	1.54208	-3.83183	2.03864	1.39047	0.220353	1.32118	0.203074	6.15415	2.99368					5.97443	4.48599	5.99918	3.47313	6.01252	2.72455
5.32423	2.09393	-1.81517	0.214605		5.32423	2.91405	-2.17371	1.46157	-3.77385	2.03947	1.39541	0.34257	1.38651	0.287488	6.16039	2.99428					5.98053	4.48385	6.00523	3.46313	6.01855	2.72118
5.32952	2.092	-1.81252	-0.520248		5.32952	2.99671	-2.4281	1.51448	-3.71953	1.94563	1.31327	0.344998	1.49134	0.21981	6.16663	3.03012					5.98662	4.6202	6.01135	3.45978	6.02477	2.71552
5.33487	2.08917	-1.81252	-1.20908		5.33487	2.99616	-2.60067	1.45842	-3.62827	1.89313	1.23866	0.347475	1.49134	0.217497	6.17287	3.03038					5.99267	4.73586	6.01743	3.4642	6.03085	2.7149
5.34012	1.93352	-1.81404	-1.83852		5.34012	2.93936	-2.72746	1.45696	-3.57572	1.89313	1.32295	0.351397	1.4939	0.217497	6.17911	3.0622					5.99877	4.73312	6.02347	3.53995	6.03682	2.81731
5.34543	1.97419	-1.93074	-2.27683		5.34543	2.83311	-2.85386	1.38746	-3.52937	1.75605	1.21637	0.446601	1.49131	0.215799	6.18535	3.06011					6.0048	4.73322	6.0296	3.43785	6.04294	2.66376
5.3507	1.97794	-1.92834	-2.27683		5.3507	2.83716	-2.97936	1.43128	-3.45229	1.8025	1.32932	0.446601	1.44153	0.220023	6.19159	3.05974					6.01088	4.72786	6.03584	3.43782	6.04904	2.66755
5.35622	2.03655	-1.92954	-2.71119		5.35622	2.84078	-3.02259	1.37921	-3.33782	1.80419	1.33159	0.503926	1.3347	0.289057	6.19783	3.0122					6.017	4.6599	6.04184	3.43603	6.05505	2.82037
5.36149	2.03722	-1.99747	-3.11098		5.36149	2.84126	-3.027	1.46351	-3.15454	1.80513	1.33507	0.503175	1.14103	0.223594	6.20406	3.00977					6.02302	4.65622	6.04794	3.36664	6.06119	2.8216
5.36662	2.03589	-2.05285	-3.36324		5.36662	2.84126	-3.03	1.55227	-3.15448	1.84917	1.33507	0.427947	0.73584	0.127312	6.2103	2.97558					6.02917	4.56658	6.05412	3.36333	6.0673	2.81782
5.37177	1.98967	-2.0549	-3.71911		5.37177	2.84591	-3.0283	1.6303	-3.15448	1.84896	1.34041	0.424517	0.277398	0.0282058	6.21654	3.0142					6.03525	4.56983	6.06017	3.30482	6.07357	2.70987
5.37765	1.98967	-2.05577	-4.1013		5.37765	2.84441	-3.02921	1.6303	-3.08435	1.85194	1.398	0.355049	-0.26553	0.0282058	6.22278	3.0119					6.04132	4.56913	6.06634	3.41709	6.0798	2.83844
5.38292	1.99211	-2.05825	-4.25259		5.38292	2.73909	-2.90225	1.63448	-3.02624	1.85194	1.49887	0.298599	-0.822012	0.0265728	6.22902	2.93893					6.04742	4.50471	6.0725	3.48327	6.08599	2.94358
5.38814	1.9295	-2.05825	-4.31071		5.38814	2.74289	-2.9055	1.63131	-2.90968	1.85345	1.50087	0.30041	-0.822012	0.0289656	6.23526	2.93763					6.05348	4.56732	6.07855	3.74938	6.09209	2.94419
5.3934	1.93076	-2.05646	-4.31071		5.3934	2.58978	-2.95802	1.51471	-2.90609	1.7901	1.50454	0.30041	-1.34101	-0.0569906	6.2415	2.93715					6.05943	4.45689	6.08464	3.74791	6.09822	2.94374
5.39864	1.93075	-1.98464	-4.46641		5.39864	2.58906	-2.90051	1.51703	-2.72503	1.78688	1.50602	0.372524	-1.88136	-0.198227	6.24774	2.937					6.06555	4.59831	6.09075	3.68542	6.1044	2.94605
5.40394	1.9346	-1.98539	-4.56138		5.40394	2.45063	-2.89656	1.46863	-2.57645	1.86965	1.51105	0.374978	-2.32554	-0.20185	6.25398	2.93784					6.07164	4.60234	6.09672	3.68661	6.11042	2.94358
5.40922	1.93176	-1.98627	-4.6286		5.40922	2.34085	-2.89656	1.46994	-2.4632	1.86603	1.51388	0.434232	-2.73686	-0.15122	6.26022	2.93925					6.07754	4.65798	6.10284	3.69123	6.11655	2.85402
5.41454	1.93238	-1.98324	-4.71307		5.41454	2.34085	-2.84069	1.47071	-2.4632	1.91066	1.6946	0.503194	-3.08522	-0.147118	6.26646	2.98377					6.08365	4.52759	6.10892	3.76626	6.12277	2.77377
5.42037	1.98032	-1.82985	-4.71728		5.42037	2.20318	-2.79239	1.39036	-2.377	1.91314	1.69045	0.621972	-3.39863	-0.147118	6.2727	2.98471					6.0898	4.62772	6.11495	3.8538	6.12879	2.95813
5.4258	1.98169	-1.83247	-4.72214		5.4258	2.04034	-2.70302	1.26459	-2.29913	1.91314	1.6145	0.621513	-3.67123	-0.19668	6.27893	2.98585					6.0958	4.54997	6.12127	3.73677	6.13492	3.14505
5.4313	1.98169	-1.74752	-4.71908		5.4313	1.7878	-2.7003	1.15008	-2.17971	1.83155	1.67655	0.580507	-3.67123	-0.106701	6.28517	2.96329					6.10187	4.5497	6.12737	3.73317	6.14107	3.20919
5.43649	1.93458	-1.74752	-4.6194		5.43649	1.45415	-2.56816	1.15008	-2.13801	1.76836	1.73352	0.320525	-3.923	-0.192175	6.29141	3.00339					6.10785	4.61664	6.13335	3.8071	6.1471	3.21263
5.44169	1.85468	-1.74485	-4.56692		5.44169	1.15249	-2.62694	1.10257	-2.08022	1.77147	1.73352	0.320525	-4.14477	-0.191945	6.29765	3.00173					6.11409	4.68077	6.13957	3.80403	6.15324	3.20793
5.4469	1.85196	-1.65925	-4.49283		5.4469	0.826779	-2.55001	1.02821	-1.96305	1.8326	1.84807	-0.202528	-4.25735	-0.189379	6.30389	3.00063					6.12019	4.61106	6.14565	3.7196	6.15934	3.2105
5.45225	1.77908	-1.57455	-4.49283		5.45225	0.472782	-2.55001	0.911581	-1.87458	1.83202	1.73691	-0.771743	-4.36633	-0.0931572	6.31013	2.9717					6.12622	4.60981	6.15164	3.98256	6.16535	3.27414
5.45762	1.82153	-1.57567	-4.40597		5.45762	0.472782	-2.54597	0.987091	-1.82021	1.90253	1.63037	-1.31159	-4.51285	-0.0978143	6.31637	3.00683					6.13235	4.60669	6.15772	4.05591	6.17145	3.27471
5.46327	1.8714	-1.49207	-4.34513		5.46327	0.0914385	-2.35304	0.988531	-1.68771	1.90113	1.69529	-1.8181	-4.7056	-0.363763	6.32261	3.00733					6.13839	4.60468	6.16375	4.05107	6.1776	3.27814
5.46857	1.79561	-1.49533	-4.28169		5.46857	-0.255842	-2.30178	0.917623	-1.68771	1.84057	1.8386	-2.26192	-4.79389	-0.363763	6.32885	3.0083					6.1444	4.5125	6.16975	3.85867	6.18369	3.53366
5.47397	1.73644	-1.44574	-4.27733		5.47397	-0.417831	-2.2069	0.916893	-1.56114	1.79341	1.78768	-2.65665	-4.79389	-0.360636	6.33509	3.00665					6.15054	4.33517	6.17589	3.95074	6.18989	3.53674
5.4795	1.73644	-1.35163	-4.19377		5.4795	-0.421764	-2.20296	0.914117	-1.50256	1.74948	1.78652	-2.96654	-4.79496	-0.305703	6.34133	2.94998					6.15664	4.34049	6.18192	3.94709	6.19607	3.53702
5.48477	1.6919	-1.28532	-4.10983		5.48477	-0.424333	-2.07832	0.911142	-1.36474	1.74948	1.70037	-3.26968	-4.88596	-0.30515	6.34757	2.95093					6.16257	4.34254	6.1881	3.94631	6.20217	3.54058
5.48999	1.58756	-1.28532	-3.92913		5.48999	-0.687682	-2.00702	0.911142	-1.30778	1.75062	1.69757	-3.53618	-4.98145	-0.304244	6.3538	3.01836					6.16872	4.54102	6.19424	3.9457	6.20836	3.41008
5.49515	1.58788	-1.19644	-3.93155		5.49515	-1.16271	-2.00702	0.996038	-1.26379	1.65422	1.69757	-3.77146	-5.10422	-0.301266	6.36004	3.01663					6.17469	4.62837	6.2003	3.85962	6.21449	3.47082
5.5003	1.6337	-1.19969	-3.93155		5.5003	-1.50945	-2.00337	1.09792	-1.14284	1.6546	1.69346	-3.87841	-5.15302	-0.364505	6.36628	3.01549					6.18077	4.74336	6.20649	3.86048	6.22049	3.46687
5.50574	1.63428	-1.10703	-3.86991		5.50574	-1.86092	-1.92003	0.999628	-1.14284	1.65479	1.77484	-4.01906	-5.23801	-0.364505	6.37252	3.01264					6.18689	4.7387	6.21264	4.11678	6.22657	3.38775
5.51119	1.57839	-1.10598	-3.70526		5.51119	-2.1878	-1.84473	0.836329	-1.0066	1.65266	1.71181	-4.01906	-5.29868	-0.289281	6.37876	2.97494					6.19294	4.62378	6.21866	4.11873	6.23274	3.24298
5.51637	1.6486	-1.0441	-3.49674		5.51637	-2.1878	-1.72719	0.57447	-0.928296	1.65302	1.774	-3.88621	-5.37127	-0.288983	6.385	2.94468					6.19909	4.62073	6.22477	4.11781	6.23884	3.24156
5.52174	1.64869	-0.922008	-3.39511		5.52174	-2.47617	-1.72327	0.3393	-0.8811	1.75606	1.77384	-3.6421	-5.37127	-0.216397	6.39124	2.97799					6.2053	4.62387	6.23087	4.05909	6.24501	3.18697
5.52681	1.69796	-0.837403	-3.28731		5.52681	-2.71846	-1.5103	0.0760024	-0.735326	1.80393	1.77266	-3.42085	-5.48631	-0.217289	6.39748	2.97931					6.21134	4.62697	6.23697	4.05622	6.25111	3.30664
5.53201	1.70091	-0.837833	-3.18231		5.53201	-2.94991	-1.51134	-0.0541936	-0.685469	1.80393	1.71873	-3.32671	-5.55272	-0.221534	6.40372	3.00839					6.21745	4.44722	6.24304	3.9356	6.25712	3.30964
5.53769	1.70091	-0.837833	-2.94304		5.53769	-3.19362	-1.51021	-0.0541936	-0.613982	1.80472	1.77472	-3.32671	-5.5559	-0.278874	6.40996	3.02996					6.22357	4.53763	6.24922	3.93648	6.26317	3.45313
5.54299	1.70155	-0.837226	-2.76457		5.54299	-3.37492	-1.51313	-0.297498	-0.513475	1.87344	1.77256	-3.20091	-5.59768	-0.160574	6.4162	3.03					6.22955	4.43591	6.25532	3.9413	6.26941	3.60998
5.54826	1.6402	-0.837864	-2.76457		5.54826	-3.45811	-1.51313	-0.573911	-0.427839	1.79163	1.83833	-3.04184	-5.66068	-0.160811	6.42244	3.02727					6.23567	4.43896	6.26149	4.05092	6.27544	3.74385
5.55352	1.64042	-0.748919	-2.51933		5.55352	-3.51273	-1.44238	-0.793905	-0.427839	1.68327	1.83833	-2.89385	-5.62269	-0.160811	6.42867	2.97902					6.24196	4.49588	6.26766	4.05486	6.28159	3.82168
5.55866	1.63691	-0.747299	-2.28028		5.55866	-3.56088	-1.44083	-0.950092	-0.386208	1.68465	1.83548	-2.7843	-5.55173	-0.221049	6.43491	3.00151					6.24796	4.60524	6.27364	4.05563	6.28772	3.8794
5.56407	1.59817	-0.673715	-2.10797		5.56407	-3.56088	-1.50203	-1.02189	-0.344124	1.68752	1.91535	-2.72846	-5.55256	-0.224044	6.44115	3.04159					6.25414	4.60138	6.27972	4.12072	6.29377	4.02469
5.56934	1.59443	-0.622054	-1.82495		5.56934	-3.56143	-1.50103	-0.892828	-0.287824	1.73747	1.76557	-2.56869	-5.55256	-0.170167	6.44739	3.01671					6.26031	4.60064	6.28586	4.12162	6.29992	4.0224
5.57539	1.4992	-0.682338	-1.59115		5.57539	-3.51742	-1.38355	-1.01564	-0.237567	1.79839	1.76175	-2.463	-5.59361	-0.286887	6.45363	3.04738					6.26631	4.59969	6.29189	4.12129	6.30612	4.01787
5.58061	1.44522	-0.682338	-1.38913		5.58061	-3.63184	-1.32308	-1.2718	-0.187065	1.73642	1.62509	-2.31202	-5.47758	-0.28491	6.45987	3.04642					6.27239	4.6019	6.29794	4.11775	6.31219	4.01314
5.58606	1.50813	-0.763937	-1.31694		5.58606	-3.6361	-1.32396	-1.27336	-0.18718	1.73642	1.69689	-2.21904	-5.47828	-0.282165	6.46611	3.08957					6.27851	4.60508	6.30414	3.95195	6.31821	4.09111
5.59137	1.50813	-0.765539	-1.26113		5.59137	-3.69864	-1.32396	-1.27336	-0.287647	-0.517501	1.69206	-2.11068	-5.47774	-0.277529	6.47235	3.12447					6.28451	4.6033	6.31017	3.94688	6.32429	4.39507
5.59689	1.59246	-0.761702	-1.16212		5.59689	-3.58663	-1.26229	-1.38246	-0.183631	-0.621181	1.58409	-2.11068	-5.42173	-0.277529	6.47859	3.12366					6.29067	4.49801	6.31637	3.86205	6.33032	4.47243
5.60209	1.59281	-0.63875	-1.07407		5.60209	-3.58241	-1.26408	-1.56259	-0.134539	-0.762369	1.67033	-1.98059	-5.38687	-0.22435	6.48483	3.03465					6.29677	4.42251	6.32251	3.8607	6.33651	4.47561
5.60736	1.63841	-0.583542	-1.07407		5.60736	-3.58241	-1.14244	-1.64376	-0.134539	-0.946562	1.67033	-1.9083	-5.31769	-0.29104	6.49107	3.03321					6.30279	4.42384	6.32856	3.86219	6.34269	4.58894
5.61269	1.68243	-0.535495	-1.07536		5.61269	-3.42705	-1.13902	-1.63946	-0.0110336	-1.08225	1.73792	-1.84013	-5.26619	-0.286454	6.49731	2.99165					6.30899	4.5103	6.33477	3.85998	6.34872	4.64902
5.61811	1.74959	-0.531343	-1.02871		5.61811	-3.36212	-1.08059	-1.64156	-0.00741368	-1.37211	1.73349	-1.75124	-5.1586	-0.282781	6.50354	3.07624					6.31502	4.45172	6.34097	3.85747	6.35487	4.87021
5.62346	1.74604	-0.527061	-1.02619		5.62346	-3.12715	-1.14432	-1.64503	0.0606983	-1.65156	1.72987	-1.65694	-5.06541	-0.178304	6.50978	3.04725					6.32096	4.52357	6.34697	3.7768	6.36106	4.81078
5.62862	1.65792	-0.455141	-0.963756		5.62862	-3.04777	-1.0363	-1.7038	0.151021	-2.05838	1.72664	-1.53448	-5.02651	-0.108764	6.51602	3.02374					6.32696	4.41598	6.35312	3.61708	6.36706	4.97297
5.63384	1.65665	-0.459251	-0.832821		5.63384	-2.9609	-0.973712	-1.7038	0.319954	-2.05838	1.66268	-1.4384	-4.98356	0.0208495	6.52226	3.08479					6.33297	4.32232	6.35922	3.69754	6.37329	5.03968
5.63916	1.65488	-0.459251	-0.671179		5.63916	-2.86327	-0.774264	-1.702	0.270047	-2.33154	1.66461	-1.31123	-4.8561	0.0971921	6.5285	3.12372					6.33901	4.32218	6.36521	3.62958	6.37934	5.0395
5.64479	1.65488	-0.554685	-0.558051		5.64479	-2.79007	-0.774264	-1.62659	0.212583	-2.61405	1.74226	-1.194	-4.70155	0.0971921	6.53474	3.12357					6.34507	4.31936	6.37141	3.62645	6.38536	5.13143
5.64997	1.6547	-0.554698	-0.46659		5.64997	-2.63877	-0.778274	-1.6253	0.211759	-2.91113	1.80148	-1.14358	-4.70155	0.0973639	6.54098	3.07001					6.35106	4.23301	6.37751	3.56369	6.39148	5.13352
5.65519	1.65794	-0.466669	-0.403763		5.65519	-2.63877	-0.975558	-1.71864	0.207883	-3.12267	1.80148	-1.04701	-4.5321	0.167432	6.54722	3.04532					6.35731	4.23317	6.38348	3.50734	6.39749	5.13451
5.66042	1.58815	-0.468191	-0.292963		5.66042	-2.40997	-0.970948	-1.51576	0.155797	-3.23903	1.79713	-1.04444	-4.34133	0.296047	6.55346	2.99693					6.36349	4.22905	6.38969	3.50624	6.40349	5.1397
5.66572	1.63864	-0.403248	-0.44872		5.66572	-2.40997	-0.899651	-1.39187	0.155797	-3.2376	1.67919	-1.04444	-4.2012	0.295785	6.5597	2.99652					6.36944	4.17327	6.39578	3.50613	6.40964	5.27089
5.67129	1.64135	-0.403957	-0.350476		5.67129	-2.2534	-0.896958	-1.45789	0.11129	-3.31284	1.67811	-1.04589	-4.04728	0.296551	6.56594	3.02579					6.37562	4.17074	6.40183	3.59799	6.41574	5.4673
5.67677	1.59168	-0.261047	-0.411006		5.67677	-2.04383	-0.793577	-1.36281	0.072935	-3.37701	1.67574	-1.04404	-3.92514	0.29936	6.57217	2.99626					6.38171	4.08255	6.40794	3.66683	6.42181	5.55009
5.68199	1.59483	-0.261047	-0.409772		5.68199	-1.93709	-0.695573	-1.35966	0.14408	-3.37701	1.62468	-0.960225	-3.92307	0.29936	6.57841	2.99576					6.38769	4.08473	6.41404	3.83687	6.42786	5.55193
5.68727	1.65572	-0.146881	-0.411687		5.68727	-1.88248	-0.696535	-1.35966	0.146675	-3.55585	1.55855	-0.887959	-3.92307	0.295791	6.58465	2.99534					6.39374	4.08473	6.41999	3.84021	6.43399	5.55314
5.69252	1.59779	-0.148952	-0.479908		5.69252	-1.80354	-0.696535	-1.41145	0.145495	-3.66008	1.49291	-0.852394	-3.86239	0.111316	6.59089	2.99397					6.39979	3.97943	6.42614	3.94074	6.44013	5.55093
5.69782	1.59779	-0.149031	-0.480496		5.69782	-1.73254	-0.700952	-1.40872	0.0924379	-3.66424	1.38503	-0.852394	-3.70468	0.109855	6.59713	2.95803					6.40576	3.85783	6.43214	3.93635	6.44619	5.55503
5.70323	1.59616	-0.150893	-0.480496		5.70323	-1.73477	-0.697243	-1.33466	0.0344156	-3.61984	1.38659	-0.734867	-3.60732	0.0341862	6.60337	2.95894					6.41184	3.71356	6.43831	3.93825	6.45231	5.55219
5.70836	1.54691	-0.15486	-0.483495		5.70836	-1.73477	-0.643307	-1.20139	0.0313577	-3.61683	1.38659	-0.736502	-3.55737	0.0325694	6.60961	2.95807					6.41786	3.77181	6.44444	3.99847	6.45831	5.39366
5.71346	1.60239	-0.156566	-0.560264		5.71346	-1.83491	-0.645961	-1.19722	0.083432	-3.61937	1.47797	-0.694657	-3.5552	0.0359095	6.61585	3.02606					6.42404	3.77067	6.45046	3.86448	6.46439	5.39101
5.71868	1.59938	-0.155317	-0.557975		5.71868	-1.72841	-0.64989	-1.06103	0.169832	-3.6819	1.48124	-0.693515	-3.39022	0.100252	6.62209	3.02348					6.43013	3.68827	6.45664	3.76291	6.47046	5.38953
5.72383	1.60082	-0.0421401	-0.461035		5.72383	-1.7325	-0.603218	-1.05704	0.16873	-3.68414	1.47769	-0.695019	-3.23543	0.100252	6.62833	2.99409					6.43619	3.68681	6.46281	3.60842	6.47654	5.52554
5.72903	1.64429	-0.045723	-0.525364		5.72903	-1.73469	-0.527327	-0.904163	0.16873	-3.68411	1.48216	-0.695653	-3.14412	-0.0647665	6.63457	2.99432					6.44236	3.69073	6.46886	3.76595	6.48269	5.52475
5.73454	1.64303	0.0146557	-0.52647		5.73454	-1.73455	-0.470052	-0.904163	0.0802951	-3.68411	1.48718	-0.618731	-3.14412	-0.164213	6.64081	3.03934					6.44841	3.74685	6.47489	3.878	6.48873	5.45776
5.73989	1.57753	0.0904273	-0.523283		5.73989	-1.46068	-0.470052	-0.966412	-0.000422407	-3.68798	1.48908	-0.618731	-3.10071	-0.246108	6.64704	2.99676					6.45436	3.67914	6.48104	3.96715	6.49491	5.61272
5.74513	1.57722	0.0904273	-0.469156		5.74513	-1.33549	-0.415341	-0.963126	0.0379328	-3.63596	1.17685	-0.523528	-3.053	-0.343367	6.65328	3.03221					6.46053	3.75471	6.48718	4.05714	6.50109	5.67783
5.75041	1.57722	0.093258	-0.469156		5.75041	-1.33265	-0.411501	-0.8524	-0.0230451	-3.63982	0.960781	-0.449592	-2.98044	-0.255141	6.65952	2.97909					6.46659	3.67063	6.49326	4.17857	6.50714	5.6225
5.75591	1.61897	0.0901615	-0.588098		5.75591	-1.33265	-0.407915	-0.70406	-0.0265268	-3.70885	0.539045	-0.364524	-2.87255	-0.252844	6.66576	2.97965					6.47248	3.56856	6.49939	4.2628	6.51319	5.74553
5.76159	1.6219	0.309404	-0.592088		5.76159	-1.22085	-0.287888	-0.583022	-0.0780789	-3.61843	-0.0158625	-0.363232	-2.87016	-0.155238	6.672	2.95382					6.47861	3.57085	6.50544	4.32725	6.51941	5.6435
5.76689	1.67267	0.311127	-0.655729		5.76689	-1.10774	-0.283984	-0.584358	-0.143393	-3.61673	-0.378823	-0.364501	-2.75136	-0.155238	6.67824	2.97963					6.48456	3.57604	6.51164	4.32881	6.52539	5.64143
5.77206	1.75282	0.307283	-0.655919		5.77206	-1.1622	-0.236304	-0.581782	-0.201471	-3.61264	-0.378823	-0.366091	-2.68477	-0.204769	6.68448	2.93842					6.49073	3.5789	6.51776	4.41156	6.53155	5.58294
5.77719	1.752	0.22106	-0.656883		5.77719	-1.02282	-0.233253	-0.458907	-0.197673	-3.4375	-0.731723	-0.283997	-2.68722	-0.203976	6.69072	2.90291					6.49681	3.57689	6.52378	4.34516	6.53758	5.52278
[truncated: 1,710 more rows]

## Sheet: Fig4c
Qcell (nW)	Stdev (nW)	L_T (um)	B_T (um)	V (um^3)
1.2142	0.32142	39.3443	20.4918	8650.48
2.0297	0.40297	41.8033	21.3115	9941.14
0.948508	0.294851	30.2213	24.0574	9158.17
[truncated: 12 more rows]

## Sheet: Fig4d
Fig4d			Others					Summary
[truncated: 2,747 more rows]

[truncated: 8 more sheets: SFig4c, SFig4d, SFig4e, SFig4g, SFig4h, SFig7a, SFig7c, SFig8]
